# Supplementary material for: Investigating the (Mis)Match between Natural Pest Control Knowledge and the Intensity of Pesticide Use
Source: Insects. 2018 Jan 5;9(1):2. doi: 10.3390/insects9010002 (PMC5872267; doi:10.3390/insects9010002)
Supplement: Supplementary file 1 [file insects-09-00002-s001.zip]

Archive with 6 entries (4 files):
- insects-229880 supplementay.zip/
- insects-229880 supplementay.zip/manuscript_supplementary_Mall et al/
- insects-229880 supplementay.zip/manuscript_supplementary_Mall et al/insects-229880_supplmentary-figures.docx
- insects-229880 supplementay.zip/manuscript_supplementary_Mall et al/TableS1_List of studies.csv
- insects-229880 supplementay.zip/manuscript_supplementary_Mall et al/TableS2_Pesticide data.csv
- insects-229880 supplementay.zip/manuscript_supplementary_Mall et al/TableS3_Production metrics.xlsx
