# Supplementary material for: Investigating the (Mis)Match between Natural Pest Control Knowledge and the Intensity of Pesticide Use
Source: Insects. 2018 Jan 5;9(1):2. doi: 10.3390/insects9010002 (PMC5872267; doi:10.3390/insects9010002)
Supplement: Supplementary file 1 [file insects-09-00002-s001.zip › insects-229880 supplementay.zip/manuscript_supplementary_Mall et al/TableS1_List of studies.csv]

Mall, D., Larsen, A.E., Martin, E.A. Investigating the (mis)match between natural pest control knowledge and the intensity of pesticide use.
Table S1: List of pest control-related studies obtained by systematic literature search for 2015/16. Each row refers to one study-crop combination. Studies with multiple crops are referenced in multiple rows. Surveyed responses are N: natural enemies; P: pests, D: crop damage; B: pollination; X: pest control; Y: yields.
Authors	Title	Journal	Year	Country	Crop system	Pest taxa	Enemy taxa	Surveyed responses
Gonzalez, E., A. Salvo and G. Valladares	Sharing enemies: evidence of forest contribution to natural enemy communities in crops, at different spatial scales	Insect Conservation and Diversity	2015	Argentina	soybean	not surveyed	spiders, ground beetles, ladybugs, other predatory beetles, rove beetles, predatory flies, Hemiptera, predatory wasps, lacewings, parasitoid flies, parasitoid wasps, other	N
Grilli, Mariano P.; Laura Pedemonte, Maria; Bruno, Marina; Fachinetti, Romina	The effect of landscape structure on two species of different trophic levels in an arid environment	Landscape Ecology	2015	Argentina	olive	whitefly	not surveyed	P
Costamagna, A. C., W. N. Venables and N. A. Schellhorn	Landscape-scale pest suppression is mediated by timing of predator arrival	Ecological Applications	2015	Australia	curcubits	aphids	spiders	P, N
Macfadyen, S., E. A. Kramer, H. R. Parry and N. A. Schellhorn	Temporal change in vegetation productivity in grain production landscapes: linking landscape complexity with pest and natural enemy communities	Ecological Entomology	2015	Australia	cereals	various Hemiptera, moths, mites	Hemiptera, mites, other	P, N
Macfadyen, S., J. Hopkinson, H. Parry, M. J. Neave, F. Bianchi, M. P. Zalucki and N. A. Schellhorn	Early-season movement dynamics of phytophagous pest and natural enemies across a native vegetation-crop ecotone	Agriculture Ecosystems & Environment	2015	Australia	cereals	community	community	P, N
Parry, H. R., S. Macfadyen, J. E. Hopkinson, F. Bianchi, M. P. Zalucki, A. Bourne and N. A. Schellhorn	Plant composition modulates arthropod pest and predator abundance: Evidence for culling exotics and planting natives	Basic and Applied Ecology	2015	Australia	unspecific	community	community	P, N
Smith, I. M., A. A. Hoffmann and L. J. Thomson	Coccinellid abundance in shelterbelts is affected more by adjacent crop type and aphid abundance than vegetation characteristics	Biological Control	2015	Australia	vine	aphids	ladybugs	P, N
Smith, I. M., A. A. Hoffmann and L. J. Thomson	Ground cover and floral resources in shelterbelts increase the abundance of beneficial hymenopteran families	Agricultural and Forest Entomology	2015	Australia	vine	not surveyed	parasitoid wasps	N, B
Azandeme-Hounmalon, Ginette Y.; Affognon, Hippolyte D.; Komlan, Francoise Assogba; Tamo, Manuele; Fiaboe, Komi K. M.; Kreiter, Serge; Martin, Thibaud	Farmers' control practices against the invasive red spider mite, Tetranychus evansi Baker & Pritchard in Benin	Crop Protection	2015	Benin	tomato	red spider mite	not surveyed	P
Sokame, B. M., A. K. Tounou, B. Datinon, E. A. Dannon, C. Agboton, R. Srinivasan, B. R. Pittendrigh and M. Tamo	Combined activity of Maruca vitrata multi-nucleopolyhedrovirus, MaviMNPV, and oil from neem, Azadirachta indica Juss and Jatropha curcas L., for the control of cowpea pests	Crop Protection	2015	Benin	cowpea	bean pod borer	not surveyed	P
Bortolotto, O. C., A. D. Menezes, A. T. Hoshino and G. Salgado-Neto	Incidence of Mythimna sequax parasitized in wheat crop	Ciencia Rural	2015	Brazil	wheat	wheat armyworm	tachinids, parasitoid wasps	P, N, X
Fernandes, F. L., M. E. D. Fernandes, E. N. Lopes, M. Venzon, J. F. D. Diniz and L. A. D. Dias	Biological control of phytophagous arthropods in the physic nut tree Jatropha curcas L. in Brazil	Acta Scientiarum-agronomy	2015	Brazil	Jatropha curcas	leaf beetles, leafhoppers, aphids, thrips	spiders, lacewings, ladybugs, hoverflies, mites, other predatory beetles, Hemiptera, parasitoid wasps	N, P
Jordani, M. X., E. Hasui and V. Silva	Natural enemies depend on remnant habitat size in agricultural landscapes	Journal of Forestry Research	2015	Brazil	coffee	not surveyed	not surveyed	X
Rodrigues, Tatiana R.; Fernandes, Marcos G.; Degrande, Paulo E.; Mota, Thiago A.	Spatial Distribution of Eggs of Alabama argillacea Hubner and Heliothis virescens Fabricius (Lepidoptera: Noctuidae) on Bt and non-Bt Cotton	Anais Da Academia Brasileira De Ciencias	2015	Brazil	cotton	cotton leafworm, tobacco budworm	not surveyed	P
Dassou, A. G., D. Carval, S. Depigny, G. Fansi and P. Tixier	Ant abundance and Cosmopolites sordidus damage in plantain fields as affected by intercropping	Biological Control	2015	Cameroon	banana	weevils	ants	P, N
Aurelian, V. Marius; Evenden, Maya L.; Judd, Gary J. R.	Diversity and abundance of arthropod by-catch in semiochemical-baited traps targeting apple clearwing moth (Lepidoptera: Sesiidae) in organic and conventional apple orchards in British Columbia, Canada	Canadian Entomologist	2015	Canada	apple	clearwing moth	ladybugs, lacewings	P, N
Raymond, L., S. A. Ortiz-Martinez and B. Lavandero	Temporal variability of aphid biological control in contrasting landscape contexts	Biological Control	2015	Chile	wheat	aphids	ladybugs, ground beetles	P, N
Bing Yang; Fang Ouyang; Parajulee, Megha; Feng Ge	Crop dominance exerts specific effects on foliage-dwelling arthropods in Bacillus thuringiensis cotton	Agricultural and Forest Entomology	2015	China	cotton	community	community	P, N
Dong, Z. K., F. Ouyang, F. Lu and F. Ge	Shelterbelts in agricultural landscapes enhance ladybeetle abundance in spillover from cropland to adjacent habitats	Biocontrol	2015	China	wheat	aphids	ladybugs	P, N
Liu, Shengjie; Li, Zhipeng; Sui, Yi; Schaefer, Douglas A.; Alele, Peter O.; Chen, Jin; Yang, Xiaodong	Spider foraging strategies dominate pest suppression in organic tea plantations	Biocontrol	2015	China	tea	leafhoppers	spiders	P, N
Lu, Z. Z., L. E. Perkins, J. B. Li, W. Y. Wu, M. P. Zalucki, G. Z. Gao and M. J. Furlong	Abundance of Aphis gossypii (Homoptera; Aphididae) and its main predators in organic and conventional cotton fields in north-west China	Annals of Applied Biology	2015	China	cotton	aphids	ladybugs, lacewings, spiders, hoverflies	P, N
Lu, Zeng-Bin; Shi, Pei-Jian; Reddy, Gadi V. P.; Li, Lin-Mao; Men, Xing-Yuan; Ge, Feng	Nonparametric Estimation of Interspecific Spatio-Temporal Niche Separation Between Two Lady Beetles (Coleoptera: Coccinellidae) in Bt Cotton Fields	Annals of The Entomological Society of America	2015	China	cotton	not surveyed	ladybugs	N
Qiaoyan, Y.; Liu, C.; Zhang, Y.	Mowing Versus Insecticide for Control of Alfalfa Aphids and their Differential Impacts on Natural Enemies	Egyptian Journal of Biological Pest Control	2015	China	alfalfa	aphids	ladybugs, lacewings, hoverflies	P, N
Zhao, Z. H., C. Hui, D. H. He and B. L. Li	Effects of agricultural intensification on ability of natural enemies to control aphids	Scientific Reports	2015	China	wheat	aphids	spiders, ground beetles, ladybugs, hoverflies, parasitoid wasps	P, N
Zhao, Z. H., C. Hui, Z. H. Li and B. L. Li	Habitat heterogeneity stabilizes the spatial and temporal interactions between cereal aphids and parasitic wasps	Basic and Applied Ecology	2015	China	wheat	aphids	parasitoid wasps	P, N, X
Zhao, Z. H., H. S. Sandhu, F. Gao and D. H. He	Shifts in natural enemy assemblages resulting from landscape simplification account for biocontrol loss in wheat fields	Ecological Research	2015	China	wheat	aphids	spiders, ground beetles, ladybugs, hoverflies, parasitoid wasps	P, N
Zhao, Z. H., H. Sandhu, J. H. Liu and Y. Wang	Landscape pattern affects species composition and abundance of ground-dwelling predator	Journal of Asia-pacific Entomology	2015	China	wheat	not surveyed	ground beetles, spiders	N
Martinez, E., M. Ros, M. A. Bonilla and R. Dirzo	Habitat Heterogeneity Affects Plant and Arthropod Species Diversity and Turnover in Traditional Cornfields	Plos One	2015	Colombia	maize	leafhoppers, leaf beetles	parasitoid wasps, Hemiptera, ladybugs	P, N
Knapp, M. and M. Rezac	Even the Smallest Non-Crop Habitat Islands Could Be Beneficial: Distribution of Carabid Beetles and Spiders in Agricultural Landscape	Plos One	2015	Czech Republic	oilseed rape	not surveyed	ground beetles, spiders	N
Day, R. L., J. M. Hickman, R. I. Sprague and S. D. Wrattenb	Predatory hoverflies increase oviposition in response to colour stimuli offering no reward: Implications for biological control	Basic and Applied Ecology	2015	England	unspecific	not surveyed	hoverflies	N
Fountain, Michelle T.; Harris, Adrian L.	Non-target consequences of insecticides used in apple and pear orchards on Forficula auricularia L. (Dermaptera: Forficulidae)	Biological Control	2015	England	apple	not surveyed	earwigs	N
Fountain, Michelle T.; Harris, Adrian L.	Non-target consequences of insecticides used in apple and pear orchards on Forficula auricularia L. (Dermaptera: Forficulidae)	Biological Control	2015	England	pear	not surveyed	earwigs	N
Hanson, Helena I.; Smith, Henrik G.; Hedlund, Katarina	Agricultural management reduces emergence of pollen beetle parasitoids	Agriculture Ecosystems & Environment	2015	England	oilseed rape	rape pollen beetle	parasitoid wasps	P, N
Inclan, D. J., P. Cerretti, D. Gabriel, T. G. Benton, S. M. Sait, W. E. Kunin, M. A. K. Gillespie and L. Marini	Organic farming enhances parasitoid diversity at the local and landscape scales	Journal of Applied Ecology	2015	England	unspecific	not surveyed	tachinids	N
Ramsden, M. W., R. Menendez, S. R. Leather and F. Wackers	Optimizing field margins for biocontrol services: The relative role of aphid abundance, annual floral resources, and overwinter habitat in enhancing aphid natural enemies	Agriculture Ecosystems & Environment	2015	England	winter wheat	aphids	hoverflies, ladybugs	P, N, X
Lemessa, D., P. Hamback and K. Hylander	The effect of local and landscape level land-use composition on predatory arthropods in a tropical agricultural landscape	Landscape Ecology	2015	Ethiopia	home gardens	not surveyed	spiders, ground beetles, hister beetles, ladybugs	N
Lemessa, D., U. Samnegard, P. A. Hamback and K. Hylander	Tree cover mediates the effect on rapeseed leaf damage of excluding predatory arthropods, but in an unexpected way	Agriculture Ecosystems & Environment	2015	Ethiopia	oilseed rape	not surveyed	not surveyed	D
Hawro, V., P. Ceryngier, T. Tscharntke, C. Thies, V. Gagic, J. Bengtsson, R. Bommarco, C. Winqvist, W. W. Weisser, L. W. Clement, G. Japoshvili and W. Ulrich	Landscape complexity is not a major trigger of species richness and food web structure of European cereal aphid parasitoids	Biocontrol	2015	Europe	cereals	aphids	parasitoid wasps	P, N, X
Han, Peng; Bearez, Philippe; Adamowicz, Stephane; Lavoir, Anne-Violette; Amiens-Desneux, Edwige; Desneux, Nicolas	Nitrogen and water limitations in tomato plants trigger negative bottom-up effects on the omnivorous predator Macrolophus pygmaeus	Journal of Pest Science	2015	France	tomato	Lepidopteran larvae	Hemiptera	P, N, X
Jaworski, Coline C.; Chailleux, Anais; Bearez, Philippe; Desneux, Nicolas	Apparent competition between major pests reduces pest population densities on tomato crop, but not yield loss	Journal of Pest Science	2015	France	tomato	whitefly, tomato leafminer	Hemiptera	P, N
Puech, C., S. Poggi, J. Baudry and S. Aviron	Do farming practices affect natural enemies at the landscape scale?	Landscape Ecology	2015	France	wheat	aphids	ladybugs, ground beetles, parasitoid wasps	P, N
Rouabah, A., J. Villerd, B. Amiaud, S. Plantureux and F. Lasserre-Joulin	Response of carabid beetles diversity and size distribution to the vegetation structure within differently managed field margins	Agriculture Ecosystems & Environment	2015	France	cereal margins	not surveyed	ground beetles	N
Rusch, A., L. Delbac, L. Muneret and D. Thiery	Organic farming and host density affect parasitism rates of tortricid moths in vineyards	Agriculture Ecosystems & Environment	2015	France	vine	trotricid larvae	parasitoid wasps	P, N, X
Tixier, M. S., A. Arnaud, M. Douin and S. Kreiter	Effects of agroforestry on Phytoseiidae communities (Acari: Mesostigmata) in vineyards. A synthesis of a 10-year period of observations	Acarologia	2015	France	vine	not surveyed	mites	N
Schneider, G., J. Krauss, V. Riedinger, A. Holzschuh and I. Steffan-Dewenter	Biological pest control and yields depend on spatial and temporal crop cover dynamics	Journal of Applied Ecology	2015	Germany	oilseed rape	rape pollen beetle	not surveyed	P, X
Manandhar, R. and M. G. Wright	Enhancing biological control of corn earworm, Helicoverpa zea and thrips through habitat management and inundative release of Trichogramma pretiosum in corn cropping systems	Biological Control	2015	Hawaii	maize	corn earworm	not surveyed	P, X, Y
Babendreier, D.; Jeanneret, P.; Pilz, C.; Toepfer, S.	Non-target effects of insecticides, entomopathogenic fungi and nematodes applied against western corn rootworm larvae in maize	Journal of Applied Entomology	2015	Hungary	maize	western corn rootworm	ladybugs, spiders, rove beetles	P, N
Schackermann, J., G. Pufal, Y. Mandelik and A. M. Klein	Agro-ecosystem services and dis-services in almond orchards are differentially influenced by the surrounding landscape	Ecological Entomology	2015	Israel	almond	almond wasp	parasitoid wasps	P, N, D
Schackermann, J., Y. Mandelik, N. Weiss, H. von Wehrden and A. M. Klein	Natural habitat does not mediate vertebrate seed predation as an ecosystem dis-service to agriculture	Journal of Applied Ecology	2015	Israel	almond	almond wasp	parasitoid wasps	P, N
Caprio, E., B. Nervo, M. Isaia, G. Allegro and A. Rolando	Organic versus conventional systems in viticulture: Comparative effects on spiders and carabids in vineyards and adjacent forests	Agricultural Systems	2015	Italy	vine	not surveyed	spiders, ground beetles	N
Inclan, D. J., P. Cerretti and L. Marini	Landscape composition affects parasitoid spillover	Agriculture Ecosystems & Environment	2015	Italy	apple	not surveyed	tachinids	N
Xu, Qicong; Xu, Huilian; Fujiyama, Shizuo; Amarasekara, Prasanna	Indigenous generalist predators and plant residues: conservation biological control of pests in an organically managed cabbage field	International Journal of Pest Management	2015	Japan	cabbage	Lepidopteran larvae	wolf spiders, ground beetles, tree frogs	P, N
Pak, D., A. L. Iverson, K. K. Ennis, D. J. Gonthier and J. H. Vandermeer	Parasitoid wasps benefit from shade tree size and landscape complexity in Mexican coffee agroecosystems	Agriculture Ecosystems & Environment	2015	Mexico	coffee	not surveyed	parasitoid wasps	N
Jonsson, M., C. S. Straub, R. K. Didham, H. L. Buckley, B. S. Case, R. J. Hale, C. Gratton and S. D. Wratten	Experimental evidence that the effectiveness of conservation biological control depends on landscape complexity	Journal of Applied Ecology	2015	New Zealand	kale	aphids	not surveyed	P, X, Y
Zarate, Jocelyn T.; Caasi-Lit, Merdelyn T.; Cuevas, Virginia C.; Cocjin, Gideon T., III	Terrestrial Arthropod Profile and Soil Microbial Population Dynamics on Cabbage Cropping as Affected by Application of Trichoderma Microbial Inoculant (TMI) in Quezon, Sariaya, Philippines	Journal of Environmental Science and Management	2015	Philippines	cabbage	leaf-sucking & leaf-chewing arthropods	community	P, N, D, Y
Diame, L., I. Grechi, J. Y. Rey, C. A. B. Sane, P. Diatta, J. F. Vayssieres, A. Yasmine, H. De Bon and K. Diarra	Influence of Oecophylla longinoda Latreille, 1802 (Hymenoptera: Formicidae) on mango infestation by Bactrocera dorsalis (Hendel) (Diptera: Tephritidae) in relation to Senegalese orchard design and management practices	African Entomology	2015	Senegal	mango	fruit fly	ants	N, P
Beltra, Aleixandre; Addison, Pia; Avalos, Juan Antonio; Crochard, Didier; Garcia-Mari, Ferran; Guerrieri, Emilio; Giliomee, Jan H.; Malausa, Thibaut; Navarro-Campos, Cristina; Palero, Ferran; Soto, Antonia	Guiding Classical Biological Control of an Invasive Mealybug Using Integrative Taxonomy	Plos One	2015	South Africa	olive	mealybugs	parasitoid wasps	P, N
Beltra, Aleixandre; Addison, Pia; Avalos, Juan Antonio; Crochard, Didier; Garcia-Mari, Ferran; Guerrieri, Emilio; Giliomee, Jan H.; Malausa, Thibaut; Navarro-Campos, Cristina; Palero, Ferran; Soto, Antonia	Guiding Classical Biological Control of an Invasive Mealybug Using Integrative Taxonomy	Plos One	2015	South Africa	citrus	mealybugs	parasitoid wasps	P, N
Gaigher, R., J. S. Pryke and M. J. Samways	High parasitoid diversity in remnant natural vegetation, but limited spillover into the agricultural matrix in South African vineyard agroecosystems	Biological Conservation	2015	South Africa	vine	not surveyed	parasitoid wasps	N
Henri, D. C., O. Jones, A. Tsiattalos, E. Thebault, C. L. Seymour and F. J. F. van Veen	Natural vegetation benefits synergistic control of the three main insect and pathogen pests of a fruit crop in southern Africa	Journal of Applied Ecology	2015	South Africa	mango	fruit flies, mango leaf gall fly	not surveyed	P
Martin, E. A., B. Reineking, B. Seo and I. Steffan-Dewenter	Pest control of aphids depends on landscape complexity and natural enemy interactions	Peerj	2015	South Korea	cabbage	aphids	not surveyed	P, X
Albendin, Gemma; del Castillo Garcia, Maria; Maria Molina, Jose	Multiple natural enemies do not improve two spotted spider mite and flower western thrips control in strawberry tunnels	Chilean Journal of Agricultural Research	2015	Spain	strawberry	mites, thrips	not surveyed	P
Cabello, Tomas; Bonfil, Francisco; Gallego, Juan R.; Fernandez, Francisco J.; Gamez, Manuel; Garay, Jozsef	Can Interactions Between an Omnivorous Hemipteran and an Egg Parasitoid Limit the Level of Biological Control for the Tomato Pinworm?	Environmental Entomology	2015	Spain	tomato	tomato pinworm	Hemiptera, parasitoid wasps	P, N
Cardenas, M., F. Pascual, M. Campos and S. Pekar	The Spider Assemblage of Olive Groves Under Three Management Systems	Environmental Entomology	2015	Spain	olive	not surveyed	spiders	N
Davidson, M. M.; Nielsen, M. -C.; Butler, R. C.; Castane, C.; Alomar, O.; Riudavets, J.; Teulon, D. A. J.	Can semiochemicals attract both western flower thrips and their anthocorid predators?	Entomologia Experimentalis Et Applicata	2015	Spain	nectarine	thrips	Hemiptera	P, N
Davidson, M. M.; Nielsen, M. -C.; Butler, R. C.; Castane, C.; Alomar, O.; Riudavets, J.; Teulon, D. A. J.	Can semiochemicals attract both western flower thrips and their anthocorid predators?	Entomologia Experimentalis Et Applicata	2015	Spain	capsicum	thrips	Hemiptera	P, N
Osorio, S., X. Arnan, E. Bassols, N. Vicens and J. Bosch	Local and landscape effects in a host-parasitoid interaction network along a forest-cropland gradient	Ecological Applications	2015	Spain	unspecific	not surveyed	parasitoid wasps	N, B
Paredes, D., L. Cayuela, G. M. Gurr and M. Campos	Is Ground Cover Vegetation an Effective Biological Control Enhancement Strategy against Olive Pests?	Plos One	2015	Spain	olive	olive moth, olive fly, olive psyllid, olive scale	not surveyed	P
Bengtsson, Jan	Biological control as an ecosystem service: partitioning contributions of nature and human inputs to yield	Ecological Entomology	2015	Sweden	barley	aphids	not surveyed	P, Y
Rusch, A., K. Birkhofer, R. Bommarco, H. G. Smith and B. Ekbom	Predator body sizes and habitat preferences predict predation rates in an agroecosystem	Basic and Applied Ecology	2015	Sweden	spring barley	not surveyed	ground beetles, rove beetles, spiders	N, X
Tschumi, M., M. Albrecht, M. H. Entling and K. Jacot	High effectiveness of tailored flower strips in reducing pests and crop plant damage	Proceedings of The Royal Society B-biological Sciences	2015	Swiss	winter wheat	cereal leaf beetle	ground beetles, ladybugs, lacewings, Hemiptera	P, N
Campos-Herrera, Raquel; Jaffuel, Geoffrey; Chiriboga, Xavier; Blanco-Perez, Ruben; Fesselet, Marie; Puza, Vladimir; Mascher, Fabio; Turlings, Ted C. J.	Traditional and molecular detection methods reveal intense interguild competition and other multitrophic interactions associated with native entomopathogenic nematodes in Swiss tillage soils	Plant and Soil	2015	Switzerland	winter wheat	not surveyed	entomopathogenic nematodes	N
Campos-Herrera, Raquel; Jaffuel, Geoffrey; Chiriboga, Xavier; Blanco-Perez, Ruben; Fesselet, Marie; Puza, Vladimir; Mascher, Fabio; Turlings, Ted C. J.	Traditional and molecular detection methods reveal intense interguild competition and other multitrophic interactions associated with native entomopathogenic nematodes in Swiss tillage soils	Plant and Soil	2015	Switzerland	maize	not surveyed	entomopathogenic nematodes	N
Kepenekci, Ilker; Hazir, Selcuk; Ozdem, Ayse	Evaluation of native entomopathogenic nematodes for the control of the European cherry fruit fly Rhagoletis cerasi L. ( Diptera: Tephritidae) larvae in soil	Turkish Journal of Agriculture and Forestry	2015	Turkey	cherry	cherry fruit fly	entomopathogenic nematodes	P, N
Satar, Serdar; Raspi, Alfio; Ozdemir, Isil; Tusun, Adnan; Karacaoglu, Mehmet; Benelli, Giovanni	Seasonal habits of predation and prey range in aphidophagous silver flies (Diptera Chamaemyiidae), an overlooked family of biological control agents	Bulletin of Insectology	2015	Turkey	various crops	aphids	silverflies	P, N, X
Nagy, Csaba; Cross, Jerry V.; Marko, Viktor	Can artificial nectaries outcompete aphids in ant-aphid mutualism? Applying artificial sugar sources for ants to support better biological control of rosy apple aphid, Dysaphis plantaginea Passerini in apple orchards	Crop Protection	2015	UK, Hungary	apple	aphids	earwigs, predatory bugs, ladybugs, hoverflies	P, N, X
Amaral, D., M. Venzon, A. L. Perez, J. M. Schmidt and J. D. Harwood	Coccinellid interactions mediated by vegetation heterogeneity	Entomologia Experimentalis Et Applicata	2015	USA	pumpkin	not surveyed	ladybugs	N
Blaauw, B. R. and R. Isaacs	Wildflower plantings enhance the abundance of natural enemies and their services in adjacent blueberry fields	Biological Control	2015	USA	blueberry	Lepidopteran larvae, aphids, various Hemiptera, leaf beetles, weevils, Diptera	spiders, other predatory beetles, ground beetles, lacewings, ladybugs, Hemiptera, parasitoid wasps, hoverflies, predatory wasps	P, N, X
Campos-Herrera, Raquel; El-Borai, Fahiem E.; Duncan, Larry W.	Modifying soil to enhance biological control of belowground dwelling insects in citrus groves under organic agriculture in Florida	Biological Control	2015	USA	citrus	weevils	not surveyed	P
Evans, E. W., V. L. J. Bolshakova and N. R. Carlile	Parasitoid dispersal and colonization lag in disturbed habitats: biological control of cereal leaf beetle metapopulations	Journal of Applied Entomology	2015	USA	wheat	cereal leaf beetle	parasitoid wasps	N, P, X
Goosey, H. B.; Mckenzie, S. C.; Rolston, M. G.; O'Neill, K. M.; Menalled, F. D.	Impacts of Contrasting Alfalfa Production Systems on the Drivers of Carabid Beetle (Coleoptera: Carabidae) Community Dynamics	Environmental Entomology	2015	USA	alfalfa	not surveyed	ground beetles	N
Koch, Robert L.; Sezen, Zeynep; Porter, Paul M.; Ragsdale, David W.; Wyckhuys, Kris A. G.; Heimpel, George E.	On-farm evaluation of a fall-seeded rye cover crop for suppression of soybean aphid (Hemiptera: Aphididae) on soybean	Agricultural and Forest Entomology	2015	USA	soybean	soybean aphid	not surveyed	P
Koh, I. and J. D. Holland	Grassland plantings and landscape natural areas both influence insect natural enemies	Agriculture Ecosystems & Environment	2015	USA	soybean	aphids	Hemiptera, ladybugs	P, N
Liere, H., T. N. Kim, B. P. Werling, T. D. Meehan, D. A. Landis and C. Gratton	Trophic cascades in agricultural landscapes: indirect effects of landscape composition on crop yield	Ecological Applications	2015	USA	soybean	aphids	parasitoid wasps, ladybugs, hoverflies, predatory flies, Hemiptera, lacewings, other predatory beetles	P, N, X, Y
Martini, Xavier; Pelz-Stelinski, Kirsten S.; Stelinski, Lukasz L.	Absence of windbreaks and replanting citrus in solid sets increase density of Asian citrus psyllid populations	Agriculture Ecosystems & Environment	2015	USA	citrus	asian citrus psyllid	ladybugs, lacewings, spiders	P, N
Moreno, Carlo R.; Racelis, Alexis E.	Attraction, Repellence, and Predation: Role of Companion Plants in Regulating Myzus persicae (Sulzer) (Hemiptera: Aphidae) in Organic Kale Systems of South Texas	Southwestern Entomologist	2015	USA	kale	aphids	ground beetles, ladybugs	P, N
Otoshi, M. D., P. Bichier and S. M. Philpott	Local and Landscape Correlates of Spider Activity Density and Species Richness in Urban Gardens	Environmental Entomology	2015	USA	urban gardening	not surveyed	spiders	N
Wilson, H., A. F. Miles, K. M. Daane and M. A. Altieri	Landscape Diversity and Crop Vigor Influence Biological Control of the Western Grape Leafhopper (E. elegantula Osborn) in Vineyards	Plos One	2015	USA	vine	western grape leafhopper	parasitoid wasps	P, N, X
Wilson, H., A. F. Miles, K. M. Daane and M. A. Altieri	Vineyard proximity to riparian habitat influences Western grape leafhopper (Erythroneura elegantula Osborn) populations	Agriculture Ecosystems & Environment	2015	USA	vine	western grape leafhopper	parasitoid wasps	P, N, X
van der Laat, R., M. D. K. Owen, M. Liebman and R. G. Leon	Postdispersal Weed Seed Predation and Invertebrate Activity Density in Three Tillage Regimes	Weed Science	2015	USA	maize	not surveyed	ground beetles, crickets	N, X
van der Laat, R., M. D. K. Owen, M. Liebman and R. G. Leon	Postdispersal Weed Seed Predation and Invertebrate Activity Density in Three Tillage Regimes	Weed Science	2015	USA	soybean	not surveyed	ground beetles, crickets	N, X
Howe, A. G., G. Nachman and G. L. Lovei	Predation pressure in Ugandan cotton fields measured by a sentinel prey method	Entomologia Experimentalis Et Applicata	2015	Uganda	cotton	not surveyed	not surveyed	X
Cazado, Lucas E.; Casmuz, Augusto S.; Riley, David G.; Scalora, Franco S.; Gastaminza, Gerardo A.; Gabriela Murua, M.	Rhyssomatus subtilis (Coleoptera: Curculionidae) Impact in Soybean Plant Stands	Journal of Entomological Science	2016	Argentina	soybean	weevils	not surveyed	P
Gonzalez, E., A. Salvo, M. T. Defago and G. Valladares	A Moveable Feast: Insects Moving at the Forest-Crop Interface Are Affected by Crop Phenology and the Amount of Forest in the Landscape	Plos One	2016	Argentina	soybean	herbivorous beetles, Hemiptera, Lepidopteran larvae	other predatory beetles, predatory flies, parasitoid wasps	P, N
Molina, G. A. R., S. L. Poggio and C. M. Ghersa	Structural complexity of arthropod guilds is affected by the agricultural landscape heterogeneity generated by fencerows	Annals of Applied Biology	2016	Argentina	maize	aphids, Lepidopteran larvae	spiders, ground beetles	P, N
Molina, G. A. R., S. L. Poggio and C. M. Ghersa	Structural complexity of arthropod guilds is affected by the agricultural landscape heterogeneity generated by fencerows	Annals of Applied Biology	2016	Argentina	soybean	aphids, Lepidopteran larvae	spiders, ground beetles	P, N
Molina, G. A. R., S. L. Poggio and C. M. Ghersa	Structural complexity of arthropod guilds is affected by the agricultural landscape heterogeneity generated by fencerows	Annals of Applied Biology	2016	Argentina	wheat	aphids, Lepidopteran larvae	spiders, ground beetles	P, N
Knox, Oliver G. G.; Anderson, Chris M. T.; Ross, Jenna L.; Tann, Colin C. R.; Gupta, Vadakattu V. S. R.	Organisms with potential to assist in the control of Helicoverpa armigera in Australian cotton production systems	Crop & Pasture Science	2016	Australia	cotton	cotton bollworm	entomopathogenic nematodes, fungi	P, N
Qureshi, S. A.; Angove, M.; Wilkens, S.; Midmore, D. J.	Use of lablab (Lablab purpureus (L.) Sweet) for bio-control by native arthropods and its effect on yield of pumpkins	Bulletin of Entomological Research	2016	Australia	pumpkin	aphids, whiteflies	lacewings, ladybugs	P, N
Saunders, M. E. and G. W. Luck	Combining Costs and Benefits of Animal Activities to Assess Net Yield Outcomes in Apple Orchards	Plos One	2016	Australia	apple	aphids, various Hemiptera, thrips, Lepidopteran larvae, weevils	parasitoid wasps, spiders, lacewings, parasitoid flies, ladybugs, other, hoverflies, predatory wasps	P, N, B
Alves, Tavvs M.; Maia, Aline H. N.; Barrigossi, Jose A. F.	Spatial Distribution and Coexisting Patterns of Adults and Nymphs of Tibraca limbativentris (Hemiptera: Pentatomidae) in Paddy Rice Fields	Environmental Entomology	2016	Brazil	rice	rice stem stink bug	not surveyed	P
Bortolotto, Orcial Ceolin; Menezes, Ayres De Oliveira, Jr.; Hoshino, Adriano Thibes; Medeiros, Hugo Reis	Influence of distance from adjacent forest fragments on aphids (Hemiptera: Aphididae) parasitoidism in wheat fields in Parana State, Brazil	Revista Colombiana De Entomologia	2016	Brazil	wheat	aphids	parasitoid wasps	P, N, X
Cassano, C. R., R. M. Silva, E. Mariano-Neto, G. Schroth and D. Faria	Bat and bird exclusion but not shade cover influence arthropod abundance and cocoa leaf consumption in agroforestry landscape in northeast Brazil	Agriculture Ecosystems & Environment	2016	Brazil	cacao	various Hemiptera, leaf beetles	spiders	P, N
Da Silva, Gisele De Souza; Jahnke, Simone Mundstock; Gonzalez Ferreira, Maria Leticia	Hymenoptera parasitoids in protected area of Atlantic Forest biomes and organic rice field: compared assemblages	Revista Colombiana De Entomologia	2016	Brazil	rice	not surveyed	parasitoid wasps	N
Marchioro, Cesar Augusto; Foerster, Luis Amilton	Biotic factors are more important than abiotic factors in regulating the abundance of Plutella xylostella L., in Southern Brazil	Revista Brasileira De Entomologia	2016	Brazil	citrus	diamondback moth	entomopathogenic nematodes	P, N
Matos, M. C. B., S. S. Silva and A. V. Teodoro	Seasonal population abundance of the assembly of solitary wasps and bees (Hymenoptera) according to land-use in Maranhao state, Brazil	Revista Brasileira De Entomologia	2016	Brazil	unspecific	not surveyed	predatory wasps	N, B
Novais, S. M. A., L. E. Macedo-Reis, W. D. DaRocha and F. S. Neves	Effects of habitat management on different feeding guilds of herbivorous insects in cacao agroforestry systems	Revista De Biologia Tropical	2016	Brazil	cacao	various Hemiptera, weevils, herbivorous beetles, leaf beetles	spiders, parasitoid wasps, Hemiptera, ground beetles, ladybugs	P
Simoes-Pires, P. R.; Jahnke, S. M.; Redaelli, L. R.	Influence of the vegetation management of the leeves in irrigated rice organic in diversity of Hymenoptera parasitoids	Brazilian Journal of Biology	2016	Brazil	rice	not surveyed	parasitoid wasps	N
Togni, Pedro H. B.; Venzon, Madelaine; Muniz, Caroline A.; Martins, Elem F.; Pallini, Angelo; Sujii, Edison R.	Mechanisms underlying the innate attraction of an aphidophagous coccinellid to coriander plants: Implications for conservation biological control	Biological Control	2016	Brazil	tomato	aphids	ladybugs	P, N
Togni, Pedro H. B.; Venzon, Madelaine; Muniz, Caroline A.; Martins, Elem F.; Pallini, Angelo; Sujii, Edison R.	Mechanisms underlying the innate attraction of an aphidophagous coccinellid to coriander plants: Implications for conservation biological control	Biological Control	2016	Brazil	coriander	aphids	ladybugs	P, N
de Avila, R. S., D. F. Dalazen, L. H. Lorentz, I. Poletto and V. M. Stefenon	Effects of different cultivation systems in leaf traits and herbivory damage in Ilex paraguariensis (Aquifoliaceae)	Brazilian Journal of Botany	2016	Brazil	yerba mate	not surveyed	not surveyed	D
Cutler, G. Christopher; Astatkie, Tess; Chahil, Gurminder S.	Weed seed granivory by carabid beetles and crickets for biological control of weeds in commercial lowbush blueberry fields	Agricultural and Forest Entomology	2016	Canada	blueberry	not surveyed	ground beetles, crickets	X
Renkema, Justin M.; Cutler, G. Christopher; Lynch, Derek H.; MacKenzie, Kenna; Walde, Sandra J.	Organic mulches in highbush blueberries alter beetle (Coleoptera) community composition and improve functional group abundance and diversity	Agricultural and Forest Entomology	2016	Canada	blueberry	not surveyed	ground beetles, rove beetles	N
Liu, B., L. Yang, F. Yang, Q. Wang, Y. Z. Yang, Y. H. Lu and M. M. Gardiner	Landscape diversity enhances parasitism of cotton bollworm (Helicoverpa armigera) eggs by Trichogramma chilonis in cotton	Biological Control	2016	China	cotton	not surveyed	parasitoid wasps	X
Liu, B., L. Yang, Y. Z. Yang and Y. H. Lu	Influence of Landscape Diversity and Composition on the Parasitism of Cotton Bollworm Eggs in Maize	Plos One	2016	China	maize	not surveyed	parasitoid wasps	X
Meng, Jie; Li, Lijun; Liu, Haitao; Li, Yong; Li, Caihong; Wu, Guanglei; Yu, Xiaofan; Guo, Liyue; Cheng, Da; Muminov, Mahmud A.; Liang, Xiaotian; Jiang, Gaoming	Biodiversity management of organic orchard enhances both ecological and economic profitability	Peerj	2016	China	apple	scarab beetles, moths	not surveyed	P, Y
Wu, Shengyong; Gao, Yulin; Smagghe, Guy; Xu, Xuenong; Lei, Zhongren	Interactions between the entomopathogenic fungus Beauveria bassiana and the predatory mite Neoseiulus barkeri and biological control of their shared prey/host Frankliniella occidentalis	Biological Control	2016	China	cucumber	thrips	mites, fungus	P, N
Zhao, Z. H., H. S. Sandhu, F. Ouyang and F. Ge	Landscape changes have greater effects than climate changes on six insect pests in China	Science China-life Sciences	2016	China	maize	corn borer, cereal aphid, rice planthopper, cotton bollworm, rice leaf roller	not surveyed	P, D
Zhao, Z. H., H. S. Sandhu, F. Ouyang and F. Ge	Landscape changes have greater effects than climate changes on six insect pests in China	Science China-life Sciences	2016	China	rice	corn borer, cereal aphid, rice planthopper, cotton bollworm, rice leaf roller	not surveyed	P, D
Zhao, Z. H., H. S. Sandhu, F. Ouyang and F. Ge	Landscape changes have greater effects than climate changes on six insect pests in China	Science China-life Sciences	2016	China	wheat	corn borer, cereal aphid, rice planthopper, cotton bollworm, rice leaf roller	not surveyed	P, D
Franin, K., B. Baric and G. Kustera	The role of ecological infrastructure on beneficial arthropods in vineyards	Spanish Journal of Agricultural Research	2016	Croatia	vine	not surveyed	spiders, Hemiptera, other predatory beetles, ground beetles, lacewings, ladybugs, hoverflies	N
Eyre, M. D.; Sanderson, R. A.; McMillan, S. D.; Critchley, C. N. R.	Crop cover the principal influence on non-crop ground beetle (Coleoptera, Carabidae) activity and assemblages at the farm scale in a long-term assessment	Bulletin of Entomological Research	2016	England	willow coppice	not surveyed	ground beetles	N
Woodcock, B. A., J. M. Bullock, M. McCracken, R. E. Chapman, S. L. Ball, M. E. Edwards, M. Nowakowski and R. F. Pywell	Spill-over of pest control and pollination services into arable crops	Agriculture Ecosystems & Environment	2016	England	wheat	not surveyed	not surveyed	X
Aviron, S., S. Poggi, Y. D. Varennes and A. Lefevre	Local landscape heterogeneity affects crop colonization by natural enemies of pests in protected horticultural cropping systems	Agriculture Ecosystems & Environment	2016	France	tomato	not surveyed	mirid bugs	N
Bertrand, C., F. Burel and J. Baudry	Spatial and temporal heterogeneity of the crop mosaic influences carabid beetles in agricultural landscapes	Landscape Ecology	2016	France	unspecific	not surveyed	ground beetles	N
Bertrand, C., J. Baudry and F. Burel	Seasonal variation in the effect of landscape structure on ground-dwelling arthropods and biological control potential	Basic and Applied Ecology	2016	France	winter wheat	not surveyed	ground beetles, spiders	N, X
Bischoff, A., A. Pollier, E. Lamarre, O. Salvadori, A. M. Cortesero, A. Le Ralec, Y. Tricault and B. Jaloux	Effects of spontaneous field margin vegetation and surrounding landscape on Brassica oleracea crop herbivory	Agriculture Ecosystems & Environment	2016	France	Brassicas	aphids, leaf beetles, diamondback moth	ladybugs, parasitoid wasps	P, N, X, D
Dib, H., B. Sauphanor and Y. Capowiez	Effect of management strategies on arthropod communities in the colonies of rosy apple aphid, Dysaphis plantaginea Passerini (Hemiptera: Aphididae) in south-eastern France	Agriculture Ecosystems & Environment	2016	France	apple	aphids	ladybugs, hoverflies, other	P, N
Herve, Maxime R.; Delourme, Regine; Cortesero, Anne Marie	Plant genotype affects the quality of oilseed rape (Brassica napus) for adults and larvae of the pollen beetle (Meligethes aeneus)	Physiological Entomology	2016	France	oilseed rape	rape pollen beetle	not surveyed	P
Labruyere, Sarah; Ricci, Benoit; Lubac, Antoine; Petit, Sandrine	Crop type, crop management and grass margins affect the abundance and the nutritional state of seed-eating carabid species in arable landscapes	Agriculture Ecosystems & Environment	2016	France	oilseed rape	not surveyed	ground beetles	N
Labruyere, Sarah; Ricci, Benoit; Lubac, Antoine; Petit, Sandrine	Crop type, crop management and grass margins affect the abundance and the nutritional state of seed-eating carabid species in arable landscapes	Agriculture Ecosystems & Environment	2016	France	wheat	not surveyed	ground beetles	N
Lefebvre, Manon; Franck, Pierre; Toubon, Jean-Francois; Bouvier, Jean-Charles; Lavigne, Claire	The impact of landscape composition on the occurrence of a canopy dwelling spider depends on orchard management	Agriculture Ecosystems & Environment	2016	France	apple	codling moth	spider	P, N
Rusch, A., D. Binet, L. Delbac and D. Thiery	Local and landscape effects of agricultural intensification on Carabid community structure and weed seed predation in a perennial cropping system	Landscape Ecology	2016	France	vine	not surveyed	ground beetles	N, X
Fusser, Moritz S.; Pfister, Sonja C.; Entling, Martin H.; Schirmel, Jens	Effects of landscape composition on carabids and slugs in herbaceous woody field margins	Agriculture Ecosystems & Environment	2016	Germany	unspecific	slugs	ground beetles	P, N
Madeira, Filipe; Tscharntke, Teja; Elek, Zoltan; Kormann, Urs G.; Pons, Xavier; Roesch, Verena; Samu, Ferenc; Scherber, Christoph; Batary, Peter	Spillover of arthropods from cropland to protected calcareous grassland - the neighbouring habitat matters	Agriculture Ecosystems & Environment	2016	Germany	wheat	not surveyed	ground beetles, rove beetles, spiders	N
Mueller, A. L. and J. Dauber	Hoverflies (Diptera: Syrphidae) benefit from a cultivation of the bioenergy crop Silphium perfoliatum L. (Asteraceae) depending on larval feeding type, landscape composition and crop management	Agricultural and Forest Entomology	2016	Germany	Silphium perfoliatum	not surveyed	hoverflies	N
Shukla, Rakesh K.; Singh, Hema; Rastogi, Neelkamal	How effective are disturbance - tolerant, agroecosystem - nesting ant species in improving soil fertility and crop yield?	Applied Soil Ecology	2016	India	rice	not surveyed	ants	N
Shukla, Rakesh K.; Singh, Hema; Rastogi, Neelkamal	How effective are disturbance - tolerant, agroecosystem - nesting ant species in improving soil fertility and crop yield?	Applied Soil Ecology	2016	India	tomato	not surveyed	ants	N
Shaltiel-Harpaz, L., D. Gerling, S. Graph, H. Kedoshim, L. Azolay, T. Rozenberg, Y. Nachache, S. Steinberg, A. Allouche and T. Alon	Control of the Tomato Leafminer, Tuta absoluta (Lepidoptera: Gelechiidae), in Open-Field Tomatoes by Indigenous Natural Enemies Occurring in Israel	Journal of Economic Entomology	2016	Israel	tomato	tomato leafminer	mirid bugs	P,N,Y
Balzan, M. V., G. Bocci and A. C. Moonen	Utilisation of plant functional diversity in wildflower strips for the delivery of multiple agroecosystem services	Entomologia Experimentalis Et Applicata	2016	Italy	tomato	aphids, Lepidopteran larvae, Hemiptera	parasitoid wasps, ground beetles, rove beetles, spiders	P, N, X, D, Y
Balzan, M. V., G. Bocci and A. C. Moonen	Landscape complexity and field margin vegetation diversity enhance natural enemies and reduce herbivory by Lepidoptera pests on tomato crop	Biocontrol	2016	Italy	tomato	not surveyed	parasitoid wasps, Hemiptera, ladybugs, lacewings, spiders, ants	N, D
Fusaro, S., F. Gavinelli, D. Sommaggio and M. G. Paoletti	Higher efficiency in organic than in conventional management of biological control in horticultural crops in north-eastern Italy	Biological Control	2016	Italy	red chicory	Lepidopteran larvae, aphids, leaf beetles, Hemiptera, Diptera, thrips, snails/slugs	parasitoid wasps, ladybugs, spiders, Hemiptera, rove beetles, spiders, centipedes	P, N, X
Fusaro, S., F. Gavinelli, D. Sommaggio and M. G. Paoletti	Higher efficiency in organic than in conventional management of biological control in horticultural crops in north-eastern Italy	Biological Control	2016	Italy	white cabbage	Lepidopteran larvae, aphids, leaf beetles, Hemiptera, Diptera, thrips, snails/slugs	parasitoid wasps, spiders, lacewings, Hemiptera, rove beetles, hoverflies, ants	P, N, X
Inclan, D. J., M. Dainese, P. Cerretti, D. Paniccia and L. Marini	Spillover of tachinids and hoverflies from different field margins	Basic and Applied Ecology	2016	Italy	maize	not surveyed	hoverflies, tachinids	N
Picchi, M. S., G. Bocci, R. Petacchi and M. H. Ending	Effects of local and landscape factors on spiders and olive fruit flies	Agriculture Ecosystems & Environment	2016	Italy	olive	fruit flies	spiders	P, N
Tamburini, G., S. De Simone, M. Sigura, F. Boscutti and L. Marini	Conservation tillage mitigates the negative effect of landscape simplification on biological control	Journal of Applied Ecology	2016	Italy	barley	aphids	ground beetles, rove beetles, spiders	P, N, X
Tamburini, G., S. De Simone, M. Sigura, F. Boscutti and L. Marini	Conservation tillage mitigates the negative effect of landscape simplification on biological control	Journal of Applied Ecology	2016	Italy	wheat	aphids	ground beetles, rove beetles, spiders	P, N, X
El-Nabawy, El-Said M.; Tsuda, Katsuo; Sakamaki, Yositaka; Oda, Asahi; Ushijima, Yurie	The Effect of Organic Fertilizers and Flowering Plants on Sheet-Web and Wolf Spider Populations (Araneae: Lycosidae and Linyphiidae) and Its Importance for Pest Control	Journal of Insect Science	2016	Japan	eggplant	thrips, aphids	spiders, ladybugs	P, N
Ogino, Takumi; Uehara, Takuya; Muraji, Masahiko; Yamaguchi, Terumi; Ichihashi, Takahisa; Suzuki, Takahiro; Kainoh, Yooichi; Shimoda, Masami	Violet LED light enhances the recruitment of a thrip predator in open fields	Scientific Reports	2016	Japan	eggplant	not surveyed	thrips	N
Rivers, A., M. Barbercheck, B. Govaerts and N. Verhulst	Conservation agriculture affects arthropod community composition in a rainfed maize-wheat system in central Mexico	Applied Soil Ecology	2016	Mexico	maize	not surveyed	spiders	N, X, D, Y
Rivers, A., M. Barbercheck, B. Govaerts and N. Verhulst	Conservation agriculture affects arthropod community composition in a rainfed maize-wheat system in central Mexico	Applied Soil Ecology	2016	Mexico	wheat	not surveyed	spiders	N, X, D, Y
Khatiwada, Janak Raj; Ghimire, Subarna; Khatiwada, Shanta Paudel; Paudel, Bikash; Bischof, Richard; Jiang, Jianping; Haugaasen, Torbjorn	Frogs as potential biological control agents in the rice fields of Chitwan, Nepal	Agriculture Ecosystems & Environment	2016	Nepal	rice	community	frogs	P, N
van Gils, S., W. H. van der Putten and D. Kleijn	Can above-ground ecosystem services compensate for reduced fertilizer input and soil organic matter in annual crops?	Journal of Applied Ecology	2016	Netherlands	oilseed rape	not surveyed	not surveyed	B, D, Y
van Rijn, P. C. J. and F. L. Wackers	Nectar accessibility determines fitness, flower choice and abundance of hoverflies that provide natural pest control	Journal of Applied Ecology	2016	Netherlands	unspecific	not surveyed	hoverflies	N
Todd, J. H., L. A. Malone, J. Benge, J. Poulton, E. I. Barraclough and M. W. Wohlers	Relationships between management practices and ground-active invertebrate biodiversity in New Zealand kiwifruit orchards	Agricultural and Forest Entomology	2016	New Zealand	kiwi	aphids, weevils, herbivorous beetles, Hemiptera	parasitoid wasps, Hemiptera	P, N
Furtado, C.; Belo, A. F.; Nunes, F. M.; Ganhao, E.; Muller, C. T.; Torres, L.; Rei, F. T.	Evaluating potential olive orchard sugar food sources for the olive fly parasitoid Psyttalia concolor	Biocontrol	2016	Portugal	olive	not surveyed	parasitoid wasps	N
Villa, M., S. A. P. Santos, A. Mexia, A. Bento and J. A. Pereira	Ground cover management affects parasitism of Prays oleae (Bernard)	Biological Control	2016	Portugal	olive	olive moth	parasitoid wasps	P,N,X
Villa, M., S. A. P. Santos, R. Marrao, L. A. Pinheiro, J. A. Lopez-Saez, A. Mexia, A. Bento and J. A. Pereira	Syrphids feed on multiple patches in heterogeneous agricultural landscapes during the autumn season, a period of food scarcity	Agriculture Ecosystems & Environment	2016	Portugal	olive	not surveyed	hoverflies	N
Labou, Babacar; Brevault, Thierry; Bordat, Dominique; Diarra, Karamoko	Determinants of parasitoid assemblages of the diamondback moth, Plutella xylostella, in cabbage farmer fields in Senegal	Crop Protection	2016	Senegal	cabbage	diamondback moth	parasitoid wasps	P, N
Gaigher, R., J. S. Pryke and M. J. Samways	Old fields increase habitat heterogeneity for arthropod natural enemies in an agricultural mosaic	Agriculture Ecosystems & Environment	2016	South Africa	vine	not surveyed	parasitoid wasps, spiders, ladybugs, lacewings, praying mantids	N
Malan, A. P.; Moore, S. D.	Evaluation of local entomopathogenic nematodes for the control of false codling moth, Thaumatotibia leucotreta (Meyrick, 1913), in a citrus orchard in South Africa	African Entomology	2016	South Africa	citrus	false codling moth	entomopathogenic nematodes	P, N
Martin, E. A., B. Seo, C. R. Park, B. Reineking and I. Steffan-Dewenter	Scale-dependent effects of landscape composition and configuration on natural enemy diversity, crop herbivory, and yields	Ecological Applications	2016	South Korea	cabbage	not surveyed	ground beetles, rove beetles, parasitoid wasps, hoverflies, predatory wasps	N, D, Y
Martin, E. A., B. Seo, C. R. Park, B. Reineking and I. Steffan-Dewenter	Scale-dependent effects of landscape composition and configuration on natural enemy diversity, crop herbivory, and yields	Ecological Applications	2016	South Korea	daikon radish	not surveyed	ground beetles, rove beetles, parasitoid wasps, hoverflies, predatory wasps	N, D, Y
Martin, E. A., B. Seo, C. R. Park, B. Reineking and I. Steffan-Dewenter	Scale-dependent effects of landscape composition and configuration on natural enemy diversity, crop herbivory, and yields	Ecological Applications	2016	South Korea	potato	not surveyed	ground beetles, rove beetles, parasitoid wasps, hoverflies, predatory wasps	N, D, Y
Martin, E. A., B. Seo, C. R. Park, B. Reineking and I. Steffan-Dewenter	Scale-dependent effects of landscape composition and configuration on natural enemy diversity, crop herbivory, and yields	Ecological Applications	2016	South Korea	rice	not surveyed	ground beetles, rove beetles, parasitoid wasps, hoverflies, predatory wasps	N, D, Y
Martin, E. A., B. Seo, C. R. Park, B. Reineking and I. Steffan-Dewenter	Scale-dependent effects of landscape composition and configuration on natural enemy diversity, crop herbivory, and yields	Ecological Applications	2016	South Korea	soybean	not surveyed	ground beetles, rove beetles, parasitoid wasps, hoverflies, predatory wasps	N, D, Y
Graziosi, I., N. Minato, E. Alvarez, D. T. Ngo, T. X. Hoat, T. M. Aye, J. M. Pardo, P. Wongtiem and K. A. G. Wyckhuys	Emerging pests and diseases of South-east Asian cassava: a comprehensive evaluation of geographic priorities, management options and research needs	Pest Management Science	2016	South east Asia	cassava	various Hemiptera, mites	not surveyed	P
Gomez-Marco, Francesc; Tena, Alejandro; Jaques, Josep A.; Urbaneja Garcia, Alberto	Early arrival of predators controls Aphis spiraecola colonies in citrus clementines	Journal of Pest Science	2016	Spain	citrus	aphids	hoverflies, lacewings, predatory flies, spiders	P, N
Madeira, Filipe; Pons, Xavier	Rubidium marking reveals different patterns of movement in four ground beetle species (Col., Carabidae) between adjacent alfalfa and maize	Agricultural and Forest Entomology	2016	Spain	alfalfa	not surveyed	carabids	N
Madeira, Filipe; Pons, Xavier	Rubidium marking reveals different patterns of movement in four ground beetle species (Col., Carabidae) between adjacent alfalfa and maize	Agricultural and Forest Entomology	2016	Spain	maize	not surveyed	carabids	N
Ortega, M., S. Pascual and A. J. Rescia	Spatial structure of olive groves and scrublands affects Bactrocera oleae abundance: a multi-scale analysis	Basic and Applied Ecology	2016	Spain	olive	olive fruit fly	not surveyed	P
Sorribas, Juan; Gonzalez, Sandra; Dominguez-Gento, Alfons; Vercher, Rosa	Abundance, movements and biodiversity of flying predatory insects in crop and non-crop agroecosystems	Agronomy For Sustainable Development	2016	Spain	citrus	not surveyed	lacewings	N
Hemachandra, K. S.; Perera, M. C. D.	Assessment of the egg parasitoid guild of rice leaf folder, Cnaphalocrocis medinalis (Guenee): a search for biocontrol agents	Journal of The National Science Foundation of Sri Lanka	2016	Sri Lanka	rice	rice leaf roller	parasitoid wasps	P, N, X
Birkhofer, K., F. Arvidsson, D. Ehlers, V. L. Mader, J. Bengtsson and H. G. Smith	Organic farming affects the biological control of hemipteran pests and yields in spring barley independent of landscape complexity	Landscape Ecology	2016	Sweden	spring barley	aphids, various Hemiptera	spiders	P, N, X
Gagic, Vesna; Riggi, Laura G. A.; Ekbom, Barbara; Malsher, Gerard; Rusch, Adrien; Bommarco, Riccardo	Interactive effects of pests increase seed yield	Ecology and Evolution	2016	Sweden	oilseed rape	weevils, pollen beetles, midges	not surveyed	P, Y
Hanson, H. I., E. Palmu, K. Birkhofer, H. G. Smith and K. Hedlund	Agricultural Land Use Determines the Trait Composition of Ground Beetle Communities	Plos One	2016	Sweden	grassland	not surveyed	ground beetles	N
Hanson, H. I., E. Palmu, K. Birkhofer, H. G. Smith and K. Hedlund	Agricultural Land Use Determines the Trait Composition of Ground Beetle Communities	Plos One	2016	Sweden	sugar beet	not surveyed	ground beetles	N
Hanson, H. I., E. Palmu, K. Birkhofer, H. G. Smith and K. Hedlund	Agricultural Land Use Determines the Trait Composition of Ground Beetle Communities	Plos One	2016	Sweden	winter wheat	not surveyed	ground beetles	N
Liman, A. S., K. Eklund and C. Bjorkman	Predator refuges for conservation biological control in an intermediately disturbed system: the rise and fall of a simple solution	Journal of Applied Ecology	2016	Sweden	willow coppice	leaf beetles	pirate and mirid bugs	P, N, X
Lundin, O., M. J. Rundlof, H. G. Smith and R. Bommarco	Historical change and drivers of insect pest abundances in red clover seed production	Agriculture Ecosystems & Environment	2016	Sweden	red clover	seed weevil	not surveyed	P, X
Nilsson, U.; Rannback, L. -M.; Anderson, P.; Bjorkman, M.; Futter, M.; Ramert, B.	Effects of conservation strip and crop type on natural enemies of Delia radicum	Journal of Applied Entomology	2016	Sweden	wild cabbage	cabbage root fly	parasitoid wasps	P, N
Tschumi, M., M. Albrecht, C. Bartschi, J. Collatz, M. H. Entling and K. Jacot	Perennial, species-rich wildflower strips enhance pest control and crop yield	Agriculture Ecosystems & Environment	2016	Swiss	wheat	leaf beetles	not surveyed	P,D,Y
Tschumi, M., M. Albrecht, J. Collatz, V. Dubsky, M. H. Entling, A. J. Najar-Rodriguez and K. Jacot	Tailored flower strips promote natural enemy biodiversity and pest control in potato crops	Journal of Applied Ecology	2016	Swiss	potato	aphids	hoverflies, lacewings, ladybugs	P, N
Kutuk, Halil; Karacaoglu, Mehmet; Tufekli, Mustafa; Villanueva, Raul T.	Failure of biological control of Frankliniella occidentalis on protected eggplants using Amblyseius swirskii in the Mediterranean region of Turkey	Turkish Journal of Agriculture and Forestry	2016	Turkey	eggplant	thrips	mites	P, N
Banks, J. E. and V. Gagic	Aphid parasitoids respond to vegetation heterogeneity but not to fragmentation scale: An experimental field study	Basic and Applied Ecology	2016	USA	broccoli	aphids	not surveyed	P, N
Bastola, Anup; Parajulee, Megha N.; Porter, R. Patrick; Shrestha, Ram B.; Chen, Fa-Jun; Carroll, Stanley C.	Intercrop movement of convergent lady beetle, Hippodamia convergens (Coleoptera: Coccinellidae), between adjacent cotton and alfalfa	Insect Science	2016	USA	cotton	not surveyed	ladybugs	N
Bastola, Anup; Parajulee, Megha N.; Porter, R. Patrick; Shrestha, Ram B.; Chen, Fa-Jun; Carroll, Stanley C.	Intercrop movement of convergent lady beetle, Hippodamia convergens (Coleoptera: Coccinellidae), between adjacent cotton and alfalfa	Insect Science	2016	USA	alfalfa	not surveyed	ladybugs	N
Beers, Elizabeth H.; Horton, David R.; Miliczky, Eugene	Pesticides used against Cydia pomonella disrupt biological control of secondary pests of apple	Biological Control	2016	USA	apple	aphids, mites	parasitoid wasps, mites, earwigs, hoverflies, lacewings	P, N
Brennan, E. B.	Agronomy of strip intercropping broccoli with alyssum for biological control of aphids	Biological Control	2016	USA	broccoli	not surveyed	not surveyed	N
Diepenbrock, Lauren M.; Rosensteel, Danielle Olivieri; Hardin, Jesse A.; Sial, Ashfaq A.; Burrack, Hannah J.	Season-long programs for control of Drosophila suzukii in southeastern US blueberries	Crop Protection	2016	USA	blueberry	Drosophila suzukii	not surveyed	P
Dunbar, M. W., A. J. Gassmann and M. E. O'Neal	Impacts of Rotation Schemes on Ground-Dwelling Beneficial Arthropods	Environmental Entomology	2016	USA	maize	not surveyed	ground beetles, spiders	N
Dunbar, M. W., A. J. Gassmann and M. E. O'Neal	Impacts of Rotation Schemes on Ground-Dwelling Beneficial Arthropods	Environmental Entomology	2016	USA	soybean	not surveyed	ground beetles, spiders	N
Dunbar, M. W., A. J. Gassmann and M. E. O'Neal	Impacts of Rotation Schemes on Ground-Dwelling Beneficial Arthropods	Environmental Entomology	2016	USA	wheat	not surveyed	ground beetles, spiders	N
Fox, Aaron F.; Kim, Tania N.; Bahlai, Christine A.; Woltz, J. Megan; Gratton, Claudio; Landis, Douglas A.	Cover crops have neutral effects on predator communities and biological control services in annual cellulosic bioenergy cropping systems	Agriculture Ecosystems & Environment	2016	USA	maize	aphids, corn earworm	ladybugs, spiders, hoverflies, ground beetles, rove beetles	P, N, X
Fox, Aaron F.; Kim, Tania N.; Bahlai, Christine A.; Woltz, J. Megan; Gratton, Claudio; Landis, Douglas A.	Cover crops have neutral effects on predator communities and biological control services in annual cellulosic bioenergy cropping systems	Agriculture Ecosystems & Environment	2016	USA	grassland	aphids, corn earworm	ladybugs, spiders, hoverflies, ground beetles, rove beetles	P, N, X
Hay-Roe, M. M., R. L. Meagher, R. N. Nagoshi and Y. Newman	Distributional patterns of fall armyworm parasitoids in a corn field and a pasture field in Florida	Biological Control	2016	USA	maize	not surveyed	parasitoid wasps, parasitoid flies	N, X
Hay-Roe, M. M., R. L. Meagher, R. N. Nagoshi and Y. Newman	Distributional patterns of fall armyworm parasitoids in a corn field and a pasture field in Florida	Biological Control	2016	USA	pasture field	not surveyed	parasitoid wasps, parasitoid flies	N, X
Irvin, Nicola A.; Bistline-East, Alison; Hoddle, Mark S.	The effect of an irrigated buckwheat cover crop on grape vine productivity, and beneficial insect and grape pest abundance in southern California	Biological Control	2016	USA	grape	thrips, leafhoppers, Hemiptera, mites, aphids	parasitoid wasps, Hemiptera, ladybugs, lacewings, mites, spiders, ground beetles	P, N
Jabbour, R., T. Pisani-Gareau, R. G. Smith, C. Mullen and M. Barbercheck	Cover crop and tillage intensities alter ground-dwelling arthropod communities during the transition to organic production	Renewable Agriculture and Food Systems	2016	USA	soybean	not surveyed	ground beetles, rove beetles	N
Jabbour, R., T. Pisani-Gareau, R. G. Smith, C. Mullen and M. Barbercheck	Cover crop and tillage intensities alter ground-dwelling arthropod communities during the transition to organic production	Renewable Agriculture and Food Systems	2016	USA	maize	not surveyed	ground beetles, rove beetles	N
Jabbour, R., T. Pisani-Gareau, R. G. Smith, C. Mullen and M. Barbercheck	Cover crop and tillage intensities alter ground-dwelling arthropod communities during the transition to organic production	Renewable Agriculture and Food Systems	2016	USA	maize	not surveyed	ground beetles, rove beetles	N
Jabbour, R., T. Pisani-Gareau, R. G. Smith, C. Mullen and M. Barbercheck	Cover crop and tillage intensities alter ground-dwelling arthropod communities during the transition to organic production	Renewable Agriculture and Food Systems	2016	USA	soybean	not surveyed	ground beetles, rove beetles	N
Jones, M. S., W. A. Halteman and F. A. Drummond	Predator- and Scavenger-Mediated Ecosystem Services Determined by Distance to Field-Forest Interface in the Maine Lowbush Blueberry Agroecosystem	Environmental Entomology	2016	USA	blueberry	not surveyed	spiders, ground beetles, ants, crickets	N, X
Jones, Vincent P.; Horton, David R.; Mills, Nicholas J.; Unruh, Thomas R.; Baker, Callie C.; Melton, Tawnee D.; Milickzy, Eugene; Steffan, Shawn A.; Shearer, Peter W.; Amarasekare, Kaushalya G.	Evaluating plant volatiles for monitoring natural enemies in apple, pear and walnut orchards	Biological Control	2016	USA	apple	not surveyed	lacewings, hoverflies, parasitoid wasps	N
Jones, Vincent P.; Horton, David R.; Mills, Nicholas J.; Unruh, Thomas R.; Baker, Callie C.; Melton, Tawnee D.; Milickzy, Eugene; Steffan, Shawn A.; Shearer, Peter W.; Amarasekare, Kaushalya G.	Evaluating plant volatiles for monitoring natural enemies in apple, pear and walnut orchards	Biological Control	2016	USA	pear	not surveyed	lacewings, hoverflies, parasitoid wasps	N
Jones, Vincent P.; Horton, David R.; Mills, Nicholas J.; Unruh, Thomas R.; Baker, Callie C.; Melton, Tawnee D.; Milickzy, Eugene; Steffan, Shawn A.; Shearer, Peter W.; Amarasekare, Kaushalya G.	Evaluating plant volatiles for monitoring natural enemies in apple, pear and walnut orchards	Biological Control	2016	USA	walnut	not surveyed	lacewings, hoverflies, parasitoid wasps	N
Karp, D. S., R. Moses, S. Gennet, M. S. Jones, S. Joseph, L. K. M'Gonigle, L. C. Ponisio, W. E. Snyder and C. Kremen	Agricultural practices for food safety threaten pest control services for fresh produce	Journal of Applied Ecology	2016	USA	broccoli	aphids, Diptera, leaf beetles, thrips	rove beetles, ground beetles, ladybugs, hoverflies, predatory flies, Hemiptera, parasitoid wasps, parasitoid flies	P, N, X, Y
Karp, D. S., R. Moses, S. Gennet, M. S. Jones, S. Joseph, L. K. M'Gonigle, L. C. Ponisio, W. E. Snyder and C. Kremen	Agricultural practices for food safety threaten pest control services for fresh produce	Journal of Applied Ecology	2016	USA	lettuce	aphids, Diptera, leaf beetles, thrips	rove beetles, ground beetles, ladybugs, hoverflies, predatory flies, Hemiptera, parasitoid wasps, parasitoid flies	P, N, X, Y
Kross, Sara M.; Kelsey, T. Rodd; McColl, Chris J.; Townsend, Jason M.	Field-scale habitat complexity enhances avian conservation and avian-mediated pest-control services in an intensive agricultural crop	Agriculture Ecosystems & Environment	2016	USA	alfalfa	community	birds	P, N
Mace, K. C. and N. J. Mills	Nitrogen-Mediated Interaction: A Walnut-Aphid-Parasitoid System	Environmental Entomology	2016	USA	walnut	not surveyed	not surveyed	X
Morandin, L. A.; Long, R. F.; Kremen, C.	Pest Control and Pollination Cost-Benefit Analysis of Hedgerow Restoration in a Simplified Agricultural Landscape	Journal of Economic Entomology	2016	USA	tomato	aphids	not surveyed	P, X
Naranjo, Steven E.; Li, Shujuan	Long term dynamics of aphelinid parasitoids attacking Bemisia tabaci	Biological Control	2016	USA	cotton	silverleaf whitefly	parasitoid wasps	P, N
Nguyen-Dang, Lida; Vankosky, Meghan; VanLaerhoven, Sherah	The effects of alternative host plant species and plant quality on Dicyphus hesperus populations	Biological Control	2016	USA	tomato	not surveyed	mirid bug	N
Nielsen, Anne L.; Dively, Galen; Pote, John M.; Zinati, Gladis; Mathews, Clarissa	Identifying a Potential Trap Crop for a Novel Insect Pest, Halyomorpha halys (Hemiptera: Pentatomidae), in Organic Farms	Environmental Entomology	2016	USA	trap crops	marmorated stink bug	not surveyed	P
Ogburn, E. C., R. Bessin, C. Dieckhoff, R. Dobson, M. Grieshop, K. A. Hoelmer, C. Mathews, J. Moore, A. L. Nielsen, K. Poley, J. M. Pote, M. Rogers, C. Welty and J. F. Walgenbach	Natural enemy impact on eggs of the invasive brown marmorated stink bug, Halyomorpha halys (Stal) (Hemiptera: Pentatomidae), in organic agroecosystems: A regional assessment	Biological Control	2016	USA	various crops	marmorated stink bug	community	P, N, X
Phillips, B. W. and M. M. Gardiner	Does local habitat management or large-scale landscape composition alter the biocontrol services provided to pumpkin agroecosystems?	Biological Control	2016	USA	pumpkin	not surveyed	spiders, ground beetles, crickets, spiders	N, X
Quinn, N. F.; Brainard, D. C.; Szendrei, Z.	The Effect of Conservation Tillage and Cover Crop Residue on Beneficial Arthropods and Weed Seed Predation in Acorn Squash	Environmental Entomology	2016	USA	squash	not surveyed	community	N, X
Quintanilla-Tornel, Marisol A.; Wang, Koon-Hui; Tavares, Jane; Hooks, Cerruti R. R.	Effects of mulching on above and below ground pests and beneficials in a green onion agroecosystem	Agriculture Ecosystems & Environment	2016	USA	onion	thrips, leaf miners	not surveyed	P
Razze, Janine M.; Liburd, Oscar E.; Nuessly, Gregg S.; Samuel-Foo, Michelle	Evaluation of Bioinsecticides for Management of Bemisia tabaci (Hemiptera: Aleyrodidae) and the Effect on the Whitefly Predator Delphastus catalinae (Coleoptera: Coccinellidae) in Organic Squash	Journal of Economic Entomology	2016	USA	squash	silverleaf whitefly	ladybugs	P, N
Schmidt-Jeffris, Rebecca A.; Beers, Elizabeth H.	Phenology and structure of a phytoseiid community in an insecticide-free apple orchard	Experimental and Applied Acarology	2016	USA	apple	mites	mites	P, N
Smith, Jeffrey R.; Schmitz, Oswald J.	Cascading ecological effects of landscape moderated arthropod diversity	Oikos	2016	USA	fallows	community	community	P, N
Unruh, Thomas R.; Miliczky, Eugene R.; Horton, David R.; Thomsen-Archer, Kelly; Rehfield-Ray, Linda; Jones, Vincent P.	Gut content analysis of arthropod predators of codling moth in Washington apple orchards	Biological Control	2016	USA	apple	codling moth	earwigs, ground beetles, spiders, rove beetles, harvestmen	P, N
Walton, N. J. and M. J. Grieshop	Video observations of the natural enemies of eggs of codling moth, Cydia pomonella, in apple orchards in Michigan, USA	Entomologia Experimentalis Et Applicata	2016	USA	apple	not surveyed	lacewings, mites, spiders, Hemiptera, parasitoid wasps, spiders, crickets	N, X
Whitney, K. S., T. D. Meehan, C. J. Kucharik, J. Zhu, P. A. Townsend, K. Hamilton and C. Gratton	Explicit modeling of abiotic and landscape factors reveals precipitation and forests associated with aphid abundance	Ecological Applications	2016	USA	soybean	aphids	not surveyed	P
