# Supplementary material for: Investigating the (Mis)Match between Natural Pest Control Knowledge and the Intensity of Pesticide Use
Source: Insects. 2018 Jan 5;9(1):2. doi: 10.3390/insects9010002 (PMC5872267; doi:10.3390/insects9010002)
Supplement: Supplementary file 1 [file insects-09-00002-s001.zip › insects-229880 supplementay.zip/manuscript_supplementary_Mall et al/TableS2_Pesticide data.csv]

Mall, D., Larsen, A.E., Martin, E.A. Investigating the (mis)match between natural pest control knowledge and the intensity of pesticide use.
Table S2: Amounts of pesticide active ingredients used per hectare in crops in Europe and the USA. See Materials & Methods for data source references and compilation methods. ECPA: European Crop Protection Agency, USDA: United States Department of Agriculture, NASS: National Agricultural Statistics Service of the USDA, California: California Department of Pesticide Regulation Pesticide Use Report…
Country	Year	Pesticide	Data source	Crop type	Pesticides in ktonnes	Planted area in ha	Active ingredients in kg per ha
EU	1992	all pesticides	ECPA	brassicas	NA	243000	2.8
EU	1992	all pesticides	ECPA	cereals	NA	34487000	1
EU	1992	all pesticides	ECPA	citrus	NA	537000	5.3
EU	1992	all pesticides	ECPA	cucurbits	NA	239000	1.8
EU	1992	all pesticides	ECPA	fruit trees	NA	2401000	6.8
EU	1992	all pesticides	ECPA	oil seeds	NA	6466000	0.6
EU	1992	all pesticides	ECPA	other vegetables	NA	246000	16.2
EU	1992	all pesticides	ECPA	sugar beet	NA	2151000	3.8
EU	1992	all pesticides	ECPA	maize	NA	7800000	1.5
EU	1992	all pesticides	ECPA	grapes	NA	3918000	25
EU	1992	all pesticides	ECPA	potatoes	NA	1667000	5.1
EU	1992	all pesticides	ECPA	tomatoes	NA	233000	15.3
EU	1992	fungicides	ECPA	brassicas	NA	243000	0.5
EU	1992	fungicides	ECPA	cereals	13.17	34487000	0.4
EU	1992	fungicides	ECPA	citrus	0.583	537000	1.1
EU	1992	fungicides	ECPA	cucurbits	NA	239000	1.2
EU	1992	fungicides	ECPA	fruit trees	12.38	2401000	5.2
EU	1992	fungicides	ECPA	oil seeds	0.67	6466000	0.1
EU	1992	fungicides	ECPA	other vegetables	6.37	246000	10.5
EU	1992	fungicides	ECPA	sugar beet	1.433	2151000	0.7
EU	1992	fungicides	ECPA	maize	0.013	7800000	0
EU	1992	fungicides	ECPA	grapes	93.13	3918000	23.8
EU	1992	fungicides	ECPA	potatoes	5.836	1667000	3.5
EU	1992	fungicides	ECPA	tomatoes	NA	233000	14.5
EU	1992	herbicides	ECPA	brassicas	NA	243000	1.9
EU	1992	herbicides	ECPA	cereals	21.561	34487000	0.6
EU	1992	herbicides	ECPA	citrus	0.832	537000	1.6
EU	1992	herbicides	ECPA	cucurbits	NA	239000	0.2
EU	1992	herbicides	ECPA	fruit trees	1.381	2401000	0.6
EU	1992	herbicides	ECPA	oil seeds	2.859	6466000	0.4
EU	1992	herbicides	ECPA	other vegetables	1.574	246000	4
EU	1992	herbicides	ECPA	sugar beet	6.024	2151000	2.8
EU	1992	herbicides	ECPA	maize	11.489	7800000	1.5
EU	1992	herbicides	ECPA	grapes	3.837	3918000	1
EU	1992	herbicides	ECPA	potatoes	2.273	1667000	1.4
EU	1992	herbicides	ECPA	tomatoes	NA	233000	0.3
EU	1992	insecticides	ECPA	brassicas	NA	243000	0.5
EU	1992	insecticides	ECPA	cereals	0.61	34487000	0
EU	1992	insecticides	ECPA	citrus	0.72	537000	1.3
EU	1992	insecticides	ECPA	cucurbits	NA	239000	0.3
EU	1992	insecticides	ECPA	fruit trees	1.4	2401000	0.6
EU	1992	insecticides	ECPA	oil seeds	0.209	6466000	0
EU	1992	insecticides	ECPA	other vegetables	0.685	246000	1.6
EU	1992	insecticides	ECPA	sugar beet	0.623	2151000	0.3
EU	1992	insecticides	ECPA	maize	0.503	7800000	0.1
EU	1992	insecticides	ECPA	grapes	0.907	3918000	0.2
EU	1992	insecticides	ECPA	potatoes	0.383	1667000	0.2
EU	1992	insecticides	ECPA	tomatoes	NA	233000	0.4
EU	1992	other pesticides	ECPA	brassicas	NA	243000	0
EU	1992	other pesticides	ECPA	cereals	NA	34487000	0
EU	1992	other pesticides	ECPA	citrus	NA	537000	1.3
EU	1992	other pesticides	ECPA	cucurbits	NA	239000	0
EU	1992	other pesticides	ECPA	fruit trees	NA	2401000	0.5
EU	1992	other pesticides	ECPA	oil seeds	NA	6466000	0
EU	1992	other pesticides	ECPA	other vegetables	NA	246000	0
EU	1992	other pesticides	ECPA	sugar beet	NA	2151000	0
EU	1992	other pesticides	ECPA	maize	NA	7800000	0
EU	1992	other pesticides	ECPA	grapes	NA	3918000	0
EU	1992	other pesticides	ECPA	potatoes	NA	1667000	0
EU	1992	other pesticides	ECPA	tomatoes	NA	233000	0
EU	1993	all pesticides	ECPA	brassicas	NA	239000	3.1
EU	1993	all pesticides	ECPA	cereals	NA	31560000	1
EU	1993	all pesticides	ECPA	citrus	NA	539000	4.9
EU	1993	all pesticides	ECPA	cucurbits	NA	225000	7.1
EU	1993	all pesticides	ECPA	fruit trees	NA	2395000	7.4
EU	1993	all pesticides	ECPA	oil seeds	NA	6566000	0.4
EU	1993	all pesticides	ECPA	other vegetables	NA	231000	13.1
EU	1993	all pesticides	ECPA	sugar beet	NA	2118000	3.7
EU	1993	all pesticides	ECPA	maize	NA	7784000	1.3
EU	1993	all pesticides	ECPA	grapes	NA	3746000	30.8
EU	1993	all pesticides	ECPA	potatoes	NA	1496000	5.3
EU	1993	all pesticides	ECPA	tomatoes	NA	228000	15.6
EU	1993	fungicides	ECPA	brassicas	NA	239000	0.5
EU	1993	fungicides	ECPA	cereals	10.443	31560000	0.3
EU	1993	fungicides	ECPA	citrus	0.447	539000	0.8
EU	1993	fungicides	ECPA	cucurbits	NA	225000	6.5
EU	1993	fungicides	ECPA	fruit trees	13.203	2395000	5.5
EU	1993	fungicides	ECPA	oil seeds	0.472	6566000	0.1
EU	1993	fungicides	ECPA	other vegetables	6.265	231000	5.7
EU	1993	fungicides	ECPA	sugar beet	1.461	2118000	0.7
EU	1993	fungicides	ECPA	maize	0.012	7784000	0
EU	1993	fungicides	ECPA	grapes	110.527	3746000	29.5
EU	1993	fungicides	ECPA	potatoes	5.503	1496000	3.7
EU	1993	fungicides	ECPA	tomatoes	NA	228000	14.7
EU	1993	herbicides	ECPA	brassicas	NA	239000	2.2
EU	1993	herbicides	ECPA	cereals	21.07	31560000	0.7
EU	1993	herbicides	ECPA	citrus	0.942	539000	1.7
EU	1993	herbicides	ECPA	cucurbits	NA	225000	0.2
EU	1993	herbicides	ECPA	fruit trees	1.272	2395000	0.5
EU	1993	herbicides	ECPA	oil seeds	2.207	6566000	0.3
EU	1993	herbicides	ECPA	other vegetables	1.907	231000	5.4
EU	1993	herbicides	ECPA	sugar beet	5.856	2118000	2.8
EU	1993	herbicides	ECPA	maize	9.815	7784000	1.3
EU	1993	herbicides	ECPA	grapes	3.94	3746000	1.1
EU	1993	herbicides	ECPA	potatoes	2.08	1496000	1.4
EU	1993	herbicides	ECPA	tomatoes	NA	228000	0.4
EU	1993	insecticides	ECPA	brassicas	NA	239000	0.4
EU	1993	insecticides	ECPA	cereals	0.518	31560000	0
EU	1993	insecticides	ECPA	citrus	0.628	539000	1.2
EU	1993	insecticides	ECPA	cucurbits	NA	225000	0.4
EU	1993	insecticides	ECPA	fruit trees	1.405	2395000	0.6
EU	1993	insecticides	ECPA	oil seeds	0.155	6566000	0
EU	1993	insecticides	ECPA	other vegetables	0.742	231000	2
EU	1993	insecticides	ECPA	sugar beet	0.509	2118000	0.2
EU	1993	insecticides	ECPA	maize	0.574	7784000	0.1
EU	1993	insecticides	ECPA	grapes	0.909	3746000	0.2
EU	1993	insecticides	ECPA	potatoes	0.333	1496000	0.2
EU	1993	insecticides	ECPA	tomatoes	NA	228000	0.5
EU	1993	other pesticides	ECPA	brassicas	NA	239000	0
EU	1993	other pesticides	ECPA	cereals	NA	31560000	0
EU	1993	other pesticides	ECPA	citrus	NA	539000	1.1
EU	1993	other pesticides	ECPA	cucurbits	NA	225000	0
EU	1993	other pesticides	ECPA	fruit trees	NA	2395000	0.7
EU	1993	other pesticides	ECPA	oil seeds	NA	6566000	0
EU	1993	other pesticides	ECPA	other vegetables	NA	231000	0
EU	1993	other pesticides	ECPA	sugar beet	NA	2118000	0
EU	1993	other pesticides	ECPA	maize	NA	7784000	0
EU	1993	other pesticides	ECPA	grapes	NA	3746000	0
EU	1993	other pesticides	ECPA	potatoes	NA	1496000	0
EU	1993	other pesticides	ECPA	tomatoes	NA	228000	0
EU	1994	all pesticides	ECPA	brassicas	NA	236000	3.3
EU	1994	all pesticides	ECPA	cereals	NA	31334000	1
EU	1994	all pesticides	ECPA	citrus	NA	538000	7.3
EU	1994	all pesticides	ECPA	cucurbits	NA	220000	6.4
EU	1994	all pesticides	ECPA	fruit trees	NA	2372000	7.5
EU	1994	all pesticides	ECPA	oil seeds	NA	6616000	0.5
EU	1994	all pesticides	ECPA	other vegetables	NA	226000	13.2
EU	1994	all pesticides	ECPA	sugar beet	NA	2086000	3.6
EU	1994	all pesticides	ECPA	maize	NA	7631000	1.4
EU	1994	all pesticides	ECPA	grapes	NA	3654000	28.9
EU	1994	all pesticides	ECPA	potatoes	NA	1418000	5.8
EU	1994	all pesticides	ECPA	tomatoes	NA	242000	11.5
EU	1994	fungicides	ECPA	brassicas	NA	236000	0.5
EU	1994	fungicides	ECPA	cereals	9.398	31334000	0.3
EU	1994	fungicides	ECPA	citrus	0.486	538000	0.9
EU	1994	fungicides	ECPA	cucurbits	NA	220000	5.7
EU	1994	fungicides	ECPA	fruit trees	13.083	2372000	5.5
EU	1994	fungicides	ECPA	oil seeds	0.508	6616000	0.1
EU	1994	fungicides	ECPA	other vegetables	5.333	226000	6.3
EU	1994	fungicides	ECPA	sugar beet	1.429	2086000	0.7
EU	1994	fungicides	ECPA	maize	0.013	7631000	0
EU	1994	fungicides	ECPA	grapes	100.386	3654000	27.5
EU	1994	fungicides	ECPA	potatoes	5.866	1418000	4.1
EU	1994	fungicides	ECPA	tomatoes	NA	242000	10.4
EU	1994	herbicides	ECPA	brassicas	NA	236000	2.3
EU	1994	herbicides	ECPA	cereals	21.931	31334000	0.7
EU	1994	herbicides	ECPA	citrus	1.001	538000	1.9
EU	1994	herbicides	ECPA	cucurbits	NA	220000	0.2
EU	1994	herbicides	ECPA	fruit trees	1.54	2372000	0.6
EU	1994	herbicides	ECPA	oil seeds	2.798	6616000	0.4
EU	1994	herbicides	ECPA	other vegetables	1.742	226000	4.6
EU	1994	herbicides	ECPA	sugar beet	5.57	2086000	2.7
EU	1994	herbicides	ECPA	maize	10.251	7631000	1.3
EU	1994	herbicides	ECPA	grapes	4.144	3654000	1.1
EU	1994	herbicides	ECPA	potatoes	2.102	1418000	1.5
EU	1994	herbicides	ECPA	tomatoes	NA	242000	0.5
EU	1994	insecticides	ECPA	brassicas	NA	236000	0.4
EU	1994	insecticides	ECPA	cereals	0.749	31334000	0
EU	1994	insecticides	ECPA	citrus	0.755	538000	1.4
EU	1994	insecticides	ECPA	cucurbits	NA	220000	0.4
EU	1994	insecticides	ECPA	fruit trees	1.485	2372000	0.6
EU	1994	insecticides	ECPA	oil seeds	0.23	6616000	0
EU	1994	insecticides	ECPA	other vegetables	0.846	226000	2.3
EU	1994	insecticides	ECPA	sugar beet	0.526	2086000	0.3
EU	1994	insecticides	ECPA	maize	0.607	7631000	0.1
EU	1994	insecticides	ECPA	grapes	0.904	3654000	0.2
EU	1994	insecticides	ECPA	potatoes	0.32	1418000	0.2
EU	1994	insecticides	ECPA	tomatoes	NA	242000	0.6
EU	1994	other pesticides	ECPA	brassicas	NA	236000	0
EU	1994	other pesticides	ECPA	cereals	NA	31334000	0
EU	1994	other pesticides	ECPA	citrus	NA	538000	3.1
EU	1994	other pesticides	ECPA	cucurbits	NA	220000	0
EU	1994	other pesticides	ECPA	fruit trees	NA	2372000	0.7
EU	1994	other pesticides	ECPA	oil seeds	NA	6616000	0
EU	1994	other pesticides	ECPA	other vegetables	NA	226000	0
EU	1994	other pesticides	ECPA	sugar beet	NA	2086000	0
EU	1994	other pesticides	ECPA	maize	NA	7631000	0
EU	1994	other pesticides	ECPA	grapes	NA	3654000	0
EU	1994	other pesticides	ECPA	potatoes	NA	1418000	0
EU	1994	other pesticides	ECPA	tomatoes	NA	242000	0
EU	1995	all pesticides	ECPA	brassicas	NA	239000	4.2
EU	1995	all pesticides	ECPA	cereals	NA	32149000	1.1
EU	1995	all pesticides	ECPA	citrus	NA	543000	6.8
EU	1995	all pesticides	ECPA	cucurbits	NA	217000	6.8
EU	1995	all pesticides	ECPA	fruit trees	NA	2029000	9.3
EU	1995	all pesticides	ECPA	oil seeds	NA	7013000	0.6
EU	1995	all pesticides	ECPA	other vegetables	NA	226000	14.5
EU	1995	all pesticides	ECPA	sugar beet	NA	2126000	3.9
EU	1995	all pesticides	ECPA	maize	NA	7722000	1.6
EU	1995	all pesticides	ECPA	grapes	NA	3571000	32.4
EU	1995	all pesticides	ECPA	potatoes	NA	1488000	5.7
EU	1995	all pesticides	ECPA	tomatoes	NA	236000	12.6
EU	1995	fungicides	ECPA	brassicas	NA	239000	1
EU	1995	fungicides	ECPA	cereals	10.575	32149000	0.3
EU	1995	fungicides	ECPA	citrus	0.438	543000	0.8
EU	1995	fungicides	ECPA	cucurbits	NA	217000	6.1
EU	1995	fungicides	ECPA	fruit trees	14.227	2029000	7
EU	1995	fungicides	ECPA	oil seeds	0.712	7013000	0.1
EU	1995	fungicides	ECPA	other vegetables	5.813	226000	6.7
EU	1995	fungicides	ECPA	sugar beet	1.972	2126000	0.9
EU	1995	fungicides	ECPA	maize	0.036	7722000	0
EU	1995	fungicides	ECPA	grapes	110.178	3571000	30.9
EU	1995	fungicides	ECPA	potatoes	5.823	1488000	3.9
EU	1995	fungicides	ECPA	tomatoes	NA	236000	11.6
EU	1995	herbicides	ECPA	brassicas	NA	239000	2.8
EU	1995	herbicides	ECPA	cereals	24.665	32149000	0.8
EU	1995	herbicides	ECPA	citrus	1.012	543000	1.9
EU	1995	herbicides	ECPA	cucurbits	NA	217000	0.3
EU	1995	herbicides	ECPA	fruit trees	1.583	2029000	0.8
EU	1995	herbicides	ECPA	oil seeds	3.376	7013000	0.5
EU	1995	herbicides	ECPA	other vegetables	2.005	226000	5.1
EU	1995	herbicides	ECPA	sugar beet	5.768	2126000	2.7
EU	1995	herbicides	ECPA	maize	11.694	7722000	1.5
EU	1995	herbicides	ECPA	grapes	4.637	3571000	1.3
EU	1995	herbicides	ECPA	potatoes	2.295	1488000	1.5
EU	1995	herbicides	ECPA	tomatoes	NA	236000	0.6
EU	1995	insecticides	ECPA	brassicas	NA	239000	0.4
EU	1995	insecticides	ECPA	cereals	0.818	32149000	0
EU	1995	insecticides	ECPA	citrus	0.731	543000	1.3
EU	1995	insecticides	ECPA	cucurbits	NA	217000	0.4
EU	1995	insecticides	ECPA	fruit trees	1.41	2029000	0.7
EU	1995	insecticides	ECPA	oil seeds	0.226	7013000	0
EU	1995	insecticides	ECPA	other vegetables	0.889	226000	2.7
EU	1995	insecticides	ECPA	sugar beet	0.475	2126000	0.2
EU	1995	insecticides	ECPA	maize	0.429	7722000	0.1
EU	1995	insecticides	ECPA	grapes	0.947	3571000	0.3
EU	1995	insecticides	ECPA	potatoes	0.353	1488000	0.2
EU	1995	insecticides	ECPA	tomatoes	NA	236000	0.4
EU	1995	other pesticides	ECPA	brassicas	NA	239000	0
EU	1995	other pesticides	ECPA	cereals	NA	32149000	0
EU	1995	other pesticides	ECPA	citrus	NA	543000	2.7
EU	1995	other pesticides	ECPA	cucurbits	NA	217000	0
EU	1995	other pesticides	ECPA	fruit trees	NA	2029000	0.8
EU	1995	other pesticides	ECPA	oil seeds	NA	7013000	0
EU	1995	other pesticides	ECPA	other vegetables	NA	226000	0
EU	1995	other pesticides	ECPA	sugar beet	NA	2126000	0
EU	1995	other pesticides	ECPA	maize	NA	7722000	0
EU	1995	other pesticides	ECPA	grapes	NA	3571000	0
EU	1995	other pesticides	ECPA	potatoes	NA	1488000	0
EU	1995	other pesticides	ECPA	tomatoes	NA	236000	0
EU	1996	all pesticides	ECPA	brassicas	NA	240000	4.4
EU	1996	all pesticides	ECPA	cereals	NA	33167000	1.1
EU	1996	all pesticides	ECPA	citrus	NA	547000	6.3
EU	1996	all pesticides	ECPA	cucurbits	NA	220000	6.1
EU	1996	all pesticides	ECPA	fruit trees	NA	2010000	8.3
EU	1996	all pesticides	ECPA	oil seeds	NA	6113000	0.7
EU	1996	all pesticides	ECPA	other vegetables	NA	229000	16.4
EU	1996	all pesticides	ECPA	sugar beet	NA	2082000	4
EU	1996	all pesticides	ECPA	maize	NA	8212000	1.5
EU	1996	all pesticides	ECPA	grapes	NA	3517000	33.7
EU	1996	all pesticides	ECPA	potatoes	NA	1502000	5.7
EU	1996	all pesticides	ECPA	tomatoes	NA	246000	12.7
EU	1996	fungicides	ECPA	brassicas	NA	240000	1.1
EU	1996	fungicides	ECPA	cereals	10.196	33167000	0.3
EU	1996	fungicides	ECPA	citrus	0.563	547000	1
EU	1996	fungicides	ECPA	cucurbits	NA	220000	5.5
EU	1996	fungicides	ECPA	fruit trees	12.288	2010000	6.1
EU	1996	fungicides	ECPA	oil seeds	0.743	6113000	0.1
EU	1996	fungicides	ECPA	other vegetables	6.199	229000	8.1
EU	1996	fungicides	ECPA	sugar beet	2.168	2082000	1
EU	1996	fungicides	ECPA	maize	0.034	8212000	0
EU	1996	fungicides	ECPA	grapes	112.97	3517000	32.1
EU	1996	fungicides	ECPA	potatoes	5.813	1502000	3.9
EU	1996	fungicides	ECPA	tomatoes	NA	246000	11.7
EU	1996	herbicides	ECPA	brassicas	NA	240000	2.8
EU	1996	herbicides	ECPA	cereals	25.288	33167000	0.8
EU	1996	herbicides	ECPA	citrus	1.179	547000	2.2
EU	1996	herbicides	ECPA	cucurbits	NA	220000	0.3
EU	1996	herbicides	ECPA	fruit trees	1.325	2010000	0.7
EU	1996	herbicides	ECPA	oil seeds	3.476	6113000	0.6
EU	1996	herbicides	ECPA	other vegetables	2.159	229000	5.5
EU	1996	herbicides	ECPA	sugar beet	5.774	2082000	2.8
EU	1996	herbicides	ECPA	maize	11.679	8212000	1.4
EU	1996	herbicides	ECPA	grapes	4.52	3517000	1.3
EU	1996	herbicides	ECPA	potatoes	2.466	1502000	1.6
EU	1996	herbicides	ECPA	tomatoes	NA	246000	0.6
EU	1996	insecticides	ECPA	brassicas	NA	240000	0.4
EU	1996	insecticides	ECPA	cereals	0.636	33167000	0
EU	1996	insecticides	ECPA	citrus	0.569	547000	1
EU	1996	insecticides	ECPA	cucurbits	NA	220000	0.4
EU	1996	insecticides	ECPA	fruit trees	1.339	2010000	0.7
EU	1996	insecticides	ECPA	oil seeds	0.205	6113000	0
EU	1996	insecticides	ECPA	other vegetables	0.919	229000	2.8
EU	1996	insecticides	ECPA	sugar beet	0.446	2082000	0.2
EU	1996	insecticides	ECPA	maize	0.442	8212000	0.1
EU	1996	insecticides	ECPA	grapes	0.87	3517000	0.2
EU	1996	insecticides	ECPA	potatoes	0.317	1502000	0.2
EU	1996	insecticides	ECPA	tomatoes	NA	246000	0.4
EU	1996	other pesticides	ECPA	brassicas	NA	240000	0
EU	1996	other pesticides	ECPA	cereals	NA	33167000	0.2
EU	1996	other pesticides	ECPA	citrus	NA	547000	2.1
EU	1996	other pesticides	ECPA	cucurbits	NA	220000	0
EU	1996	other pesticides	ECPA	fruit trees	NA	2010000	0.9
EU	1996	other pesticides	ECPA	oil seeds	NA	6113000	0
EU	1996	other pesticides	ECPA	other vegetables	NA	229000	0
EU	1996	other pesticides	ECPA	sugar beet	NA	2082000	0
EU	1996	other pesticides	ECPA	maize	NA	8212000	0
EU	1996	other pesticides	ECPA	grapes	NA	3517000	0.1
EU	1996	other pesticides	ECPA	potatoes	NA	1502000	0
EU	1996	other pesticides	ECPA	tomatoes	NA	246000	0
EU	1997	all pesticides	ECPA	brassicas	NA	231000	2
EU	1997	all pesticides	ECPA	cereals	NA	34162000	1.3
EU	1997	all pesticides	ECPA	citrus	NA	556000	4.8
EU	1997	all pesticides	ECPA	cucurbits	NA	222000	10.1
EU	1997	all pesticides	ECPA	fruit trees	NA	2031000	8.7
EU	1997	all pesticides	ECPA	oil seeds	NA	6234000	1
EU	1997	all pesticides	ECPA	other vegetables	NA	231000	39.2
EU	1997	all pesticides	ECPA	sugar beet	NA	2125000	4.3
EU	1997	all pesticides	ECPA	maize	NA	8271000	2
EU	1997	all pesticides	ECPA	grapes	NA	3487000	35.3
EU	1997	all pesticides	ECPA	potatoes	NA	1394000	6.7
EU	1997	all pesticides	ECPA	tomatoes	NA	239000	6
EU	1997	fungicides	ECPA	brassicas	NA	231000	0.2
EU	1997	fungicides	ECPA	cereals	10.718	34162000	0.3
EU	1997	fungicides	ECPA	citrus	0.529	556000	1
EU	1997	fungicides	ECPA	cucurbits	NA	222000	3.2
EU	1997	fungicides	ECPA	fruit trees	12.751	2031000	6.3
EU	1997	fungicides	ECPA	oil seeds	0.822	6234000	0.1
EU	1997	fungicides	ECPA	other vegetables	4.826	231000	12.1
EU	1997	fungicides	ECPA	sugar beet	2.545	2125000	1.2
EU	1997	fungicides	ECPA	maize	0.017	8271000	0
EU	1997	fungicides	ECPA	grapes	115.752	3487000	33.2
EU	1997	fungicides	ECPA	potatoes	6.959	1394000	5
EU	1997	fungicides	ECPA	tomatoes	NA	239000	5.3
EU	1997	herbicides	ECPA	brassicas	NA	231000	1.7
EU	1997	herbicides	ECPA	cereals	26.118	34162000	0.8
EU	1997	herbicides	ECPA	citrus	1.633	556000	2.9
EU	1997	herbicides	ECPA	cucurbits	NA	222000	0
EU	1997	herbicides	ECPA	fruit trees	1.016	2031000	0.5
EU	1997	herbicides	ECPA	oil seeds	5.286	6234000	0.8
EU	1997	herbicides	ECPA	other vegetables	2.326	231000	8.2
EU	1997	herbicides	ECPA	sugar beet	6.255	2125000	2.9
EU	1997	herbicides	ECPA	maize	15.626	8271000	1.9
EU	1997	herbicides	ECPA	grapes	4.971	3487000	1.4
EU	1997	herbicides	ECPA	potatoes	1.173	1394000	0.8
EU	1997	herbicides	ECPA	tomatoes	NA	239000	0.1
EU	1997	insecticides	ECPA	brassicas	NA	231000	0.1
EU	1997	insecticides	ECPA	cereals	0.362	34162000	0
EU	1997	insecticides	ECPA	citrus	0.475	556000	0.9
EU	1997	insecticides	ECPA	cucurbits	NA	222000	0.3
EU	1997	insecticides	ECPA	fruit trees	1.49	2031000	0.7
EU	1997	insecticides	ECPA	oil seeds	0.102	6234000	0
EU	1997	insecticides	ECPA	other vegetables	0.939	231000	3.4
EU	1997	insecticides	ECPA	sugar beet	0.36	2125000	0.2
EU	1997	insecticides	ECPA	maize	0.582	8271000	0.1
EU	1997	insecticides	ECPA	grapes	1.079	3487000	0.3
EU	1997	insecticides	ECPA	potatoes	0.499	1394000	0.4
EU	1997	insecticides	ECPA	tomatoes	NA	239000	0.3
EU	1997	other pesticides	ECPA	brassicas	NA	231000	0
EU	1997	other pesticides	ECPA	cereals	NA	34162000	0.2
EU	1997	other pesticides	ECPA	citrus	NA	556000	0
EU	1997	other pesticides	ECPA	cucurbits	NA	222000	6.7
EU	1997	other pesticides	ECPA	fruit trees	NA	2031000	1.2
EU	1997	other pesticides	ECPA	oil seeds	NA	6234000	0
EU	1997	other pesticides	ECPA	other vegetables	NA	231000	15.5
EU	1997	other pesticides	ECPA	sugar beet	NA	2125000	0
EU	1997	other pesticides	ECPA	maize	NA	8271000	0
EU	1997	other pesticides	ECPA	grapes	NA	3487000	0.3
EU	1997	other pesticides	ECPA	potatoes	NA	1394000	0.5
EU	1997	other pesticides	ECPA	tomatoes	NA	239000	0.2
EU	1998	all pesticides	ECPA	brassicas	NA	233000	1.8
EU	1998	all pesticides	ECPA	cereals	NA	33618000	1.5
EU	1998	all pesticides	ECPA	citrus	NA	557000	4.4
EU	1998	all pesticides	ECPA	cucurbits	NA	220000	7
EU	1998	all pesticides	ECPA	fruit trees	NA	2017000	8.5
EU	1998	all pesticides	ECPA	oil seeds	NA	6636000	1.4
EU	1998	all pesticides	ECPA	other vegetables	NA	230000	44.2
EU	1998	all pesticides	ECPA	sugar beet	NA	2064000	4.4
EU	1998	all pesticides	ECPA	maize	NA	7950000	2.1
EU	1998	all pesticides	ECPA	grapes	NA	3482000	32.5
EU	1998	all pesticides	ECPA	potatoes	NA	1312000	9
EU	1998	all pesticides	ECPA	tomatoes	NA	250000	6.2
EU	1998	fungicides	ECPA	brassicas	NA	233000	0.3
EU	1998	fungicides	ECPA	cereals	11.798	33618000	0.4
EU	1998	fungicides	ECPA	citrus	0.416	557000	0.7
EU	1998	fungicides	ECPA	cucurbits	NA	220000	1.8
EU	1998	fungicides	ECPA	fruit trees	12.045	2017000	6
EU	1998	fungicides	ECPA	oil seeds	0.999	6636000	0.2
EU	1998	fungicides	ECPA	other vegetables	5.241	230000	15.2
EU	1998	fungicides	ECPA	sugar beet	2.828	2064000	1.4
EU	1998	fungicides	ECPA	maize	0.004	7950000	0
EU	1998	fungicides	ECPA	grapes	105.937	3482000	30.4
EU	1998	fungicides	ECPA	potatoes	7.427	1312000	5.7
EU	1998	fungicides	ECPA	tomatoes	NA	250000	5.1
EU	1998	herbicides	ECPA	brassicas	NA	233000	1.4
EU	1998	herbicides	ECPA	cereals	28.516	33618000	0.8
EU	1998	herbicides	ECPA	citrus	1.44	557000	2.6
EU	1998	herbicides	ECPA	cucurbits	NA	220000	0
EU	1998	herbicides	ECPA	fruit trees	0.987	2017000	0.5
EU	1998	herbicides	ECPA	oil seeds	8.127	6636000	1.2
EU	1998	herbicides	ECPA	other vegetables	2.823	230000	10.2
EU	1998	herbicides	ECPA	sugar beet	5.867	2064000	2.8
EU	1998	herbicides	ECPA	maize	16.098	7950000	2
EU	1998	herbicides	ECPA	grapes	5.08	3482000	1.5
EU	1998	herbicides	ECPA	potatoes	1.085	1312000	0.8
EU	1998	herbicides	ECPA	tomatoes	NA	250000	0.5
EU	1998	insecticides	ECPA	brassicas	NA	233000	0.1
EU	1998	insecticides	ECPA	cereals	0.505	33618000	0
EU	1998	insecticides	ECPA	citrus	0.501	557000	0.9
EU	1998	insecticides	ECPA	cucurbits	NA	220000	0.3
EU	1998	insecticides	ECPA	fruit trees	1.526	2017000	0.8
EU	1998	insecticides	ECPA	oil seeds	0.092	6636000	0
EU	1998	insecticides	ECPA	other vegetables	1.078	230000	4
EU	1998	insecticides	ECPA	sugar beet	0.351	2064000	0.2
EU	1998	insecticides	ECPA	maize	0.544	7950000	0.1
EU	1998	insecticides	ECPA	grapes	1.001	3482000	0.3
EU	1998	insecticides	ECPA	potatoes	0.521	1312000	0.4
EU	1998	insecticides	ECPA	tomatoes	NA	250000	0.3
EU	1998	other pesticides	ECPA	brassicas	NA	233000	0
EU	1998	other pesticides	ECPA	cereals	NA	33618000	0.2
EU	1998	other pesticides	ECPA	citrus	NA	557000	0.1
EU	1998	other pesticides	ECPA	cucurbits	NA	220000	4.8
EU	1998	other pesticides	ECPA	fruit trees	NA	2017000	1.2
EU	1998	other pesticides	ECPA	oil seeds	NA	6636000	0
EU	1998	other pesticides	ECPA	other vegetables	NA	230000	14.7
EU	1998	other pesticides	ECPA	sugar beet	NA	2064000	0.1
EU	1998	other pesticides	ECPA	maize	NA	7950000	0
EU	1998	other pesticides	ECPA	grapes	NA	3482000	0.4
EU	1998	other pesticides	ECPA	potatoes	NA	1312000	2.2
EU	1998	other pesticides	ECPA	tomatoes	NA	250000	0.3
EU	1999	all pesticides	ECPA	brassicas	NA	234000	2.6
EU	1999	all pesticides	ECPA	cereals	NA	32655000	1.4
EU	1999	all pesticides	ECPA	citrus	NA	563000	4.6
EU	1999	all pesticides	ECPA	cucurbits	NA	211000	10.4
EU	1999	all pesticides	ECPA	fruit trees	NA	2025000	7.8
EU	1999	all pesticides	ECPA	oil seeds	NA	6920000	1.2
EU	1999	all pesticides	ECPA	other vegetables	NA	221000	48.1
EU	1999	all pesticides	ECPA	sugar beet	NA	2032000	3.7
EU	1999	all pesticides	ECPA	maize	NA	7808000	2.1
EU	1999	all pesticides	ECPA	grapes	NA	3491000	31.9
EU	1999	all pesticides	ECPA	potatoes	NA	1368000	7.5
EU	1999	all pesticides	ECPA	tomatoes	NA	264000	7.1
EU	1999	fungicides	ECPA	brassicas	NA	234000	0.8
EU	1999	fungicides	ECPA	cereals	10.379	32655000	0.3
EU	1999	fungicides	ECPA	citrus	0.438	563000	0.8
EU	1999	fungicides	ECPA	cucurbits	NA	211000	2
EU	1999	fungicides	ECPA	fruit trees	10.833	2025000	5.3
EU	1999	fungicides	ECPA	oil seeds	1.113	6920000	0.2
EU	1999	fungicides	ECPA	other vegetables	5.009	221000	12.9
EU	1999	fungicides	ECPA	sugar beet	2.057	2032000	1
EU	1999	fungicides	ECPA	maize	0.003	7808000	0
EU	1999	fungicides	ECPA	grapes	103.249	3491000	29.6
EU	1999	fungicides	ECPA	potatoes	7.314	1368000	5.3
EU	1999	fungicides	ECPA	tomatoes	NA	264000	5.8
EU	1999	herbicides	ECPA	brassicas	NA	234000	1.7
EU	1999	herbicides	ECPA	cereals	26.002	32655000	0.8
EU	1999	herbicides	ECPA	citrus	1.109	563000	2
EU	1999	herbicides	ECPA	cucurbits	NA	211000	0
EU	1999	herbicides	ECPA	fruit trees	0.941	2025000	0.5
EU	1999	herbicides	ECPA	oil seeds	6.813	6920000	1
EU	1999	herbicides	ECPA	other vegetables	2.804	221000	10.3
EU	1999	herbicides	ECPA	sugar beet	5.005	2032000	2.5
EU	1999	herbicides	ECPA	maize	15.742	7808000	2
EU	1999	herbicides	ECPA	grapes	4.553	3491000	1.3
EU	1999	herbicides	ECPA	potatoes	1.232	1368000	0.9
EU	1999	herbicides	ECPA	tomatoes	NA	264000	0.5
EU	1999	insecticides	ECPA	brassicas	NA	234000	0.1
EU	1999	insecticides	ECPA	cereals	0.58	32655000	0
EU	1999	insecticides	ECPA	citrus	0.915	563000	1.6
EU	1999	insecticides	ECPA	cucurbits	NA	211000	0.3
EU	1999	insecticides	ECPA	fruit trees	1.423	2025000	0.7
EU	1999	insecticides	ECPA	oil seeds	0.233	6920000	0
EU	1999	insecticides	ECPA	other vegetables	1.105	221000	4.1
EU	1999	insecticides	ECPA	sugar beet	0.339	2032000	0.2
EU	1999	insecticides	ECPA	maize	0.556	7808000	0.1
EU	1999	insecticides	ECPA	grapes	0.856	3491000	0.2
EU	1999	insecticides	ECPA	potatoes	0.596	1368000	0.4
EU	1999	insecticides	ECPA	tomatoes	NA	264000	0.5
EU	1999	other pesticides	ECPA	brassicas	NA	234000	0
EU	1999	other pesticides	ECPA	cereals	NA	32655000	0.3
EU	1999	other pesticides	ECPA	citrus	NA	563000	0.2
EU	1999	other pesticides	ECPA	cucurbits	NA	211000	8.1
EU	1999	other pesticides	ECPA	fruit trees	NA	2025000	1.2
EU	1999	other pesticides	ECPA	oil seeds	NA	6920000	0
EU	1999	other pesticides	ECPA	other vegetables	NA	221000	20.9
EU	1999	other pesticides	ECPA	sugar beet	NA	2032000	0
EU	1999	other pesticides	ECPA	maize	NA	7808000	0
EU	1999	other pesticides	ECPA	grapes	NA	3491000	0.7
EU	1999	other pesticides	ECPA	potatoes	NA	1368000	0.8
EU	1999	other pesticides	ECPA	tomatoes	NA	264000	0.3
EU	2000	all pesticides	ECPA	brassicas	NA	303000	0.9
EU	2000	all pesticides	ECPA	cereals	NA	47810000	1.4
EU	2000	all pesticides	ECPA	citrus	NA	565000	4.8
EU	2000	all pesticides	ECPA	cucurbits	NA	246000	4.5
EU	2000	all pesticides	ECPA	fruit trees	NA	2460000	6.7
EU	2000	all pesticides	ECPA	oil seeds	NA	7647000	1.2
EU	2000	all pesticides	ECPA	other vegetables	NA	267000	47
EU	2000	all pesticides	ECPA	sugar beet	NA	2423000	3.5
EU	2000	all pesticides	ECPA	maize	NA	10128000	1.6
EU	2000	all pesticides	ECPA	grapes	NA	3665000	27.2
EU	2000	all pesticides	ECPA	potatoes	NA	2911000	5.1
EU	2000	all pesticides	ECPA	tomatoes	NA	287000	2.7
EU	2000	fungicides	ECPA	brassicas	NA	303000	0.5
EU	2000	fungicides	ECPA	cereals	10.355	47810000	0.2
EU	2000	fungicides	ECPA	citrus	0.29	565000	0.5
EU	2000	fungicides	ECPA	cucurbits	NA	246000	2.6
EU	2000	fungicides	ECPA	fruit trees	8.864	2460000	3.6
EU	2000	fungicides	ECPA	oil seeds	1.105	7647000	0.1
EU	2000	fungicides	ECPA	other vegetables	4.575	267000	12.6
EU	2000	fungicides	ECPA	sugar beet	1.299	2423000	0.5
EU	2000	fungicides	ECPA	maize	0.04	10128000	0
EU	2000	fungicides	ECPA	grapes	92.574	3665000	25.3
EU	2000	fungicides	ECPA	potatoes	11.214	2911000	3.9
EU	2000	fungicides	ECPA	tomatoes	NA	287000	1.4
EU	2000	herbicides	ECPA	brassicas	NA	303000	0.1
EU	2000	herbicides	ECPA	cereals	48.119	47810000	1
EU	2000	herbicides	ECPA	citrus	1.183	565000	2.1
EU	2000	herbicides	ECPA	cucurbits	NA	246000	0
EU	2000	herbicides	ECPA	fruit trees	1.215	2460000	0.5
EU	2000	herbicides	ECPA	oil seeds	7.73	7647000	1
EU	2000	herbicides	ECPA	other vegetables	2.183	267000	8
EU	2000	herbicides	ECPA	sugar beet	6.544	2423000	2.7
EU	2000	herbicides	ECPA	maize	15.937	10128000	1.6
EU	2000	herbicides	ECPA	grapes	4.673	3665000	1.3
EU	2000	herbicides	ECPA	potatoes	2.247	2911000	0.8
EU	2000	herbicides	ECPA	tomatoes	NA	287000	0.1
EU	2000	insecticides	ECPA	brassicas	NA	303000	0.3
EU	2000	insecticides	ECPA	cereals	0.601	47810000	0
EU	2000	insecticides	ECPA	citrus	0.779	565000	1.4
EU	2000	insecticides	ECPA	cucurbits	NA	246000	0.7
EU	2000	insecticides	ECPA	fruit trees	3.159	2460000	1.3
EU	2000	insecticides	ECPA	oil seeds	0.399	7647000	0.1
EU	2000	insecticides	ECPA	other vegetables	1.247	267000	3.2
EU	2000	insecticides	ECPA	sugar beet	0.511	2423000	0.2
EU	2000	insecticides	ECPA	maize	0.571	10128000	0.1
EU	2000	insecticides	ECPA	grapes	1.467	3665000	0.4
EU	2000	insecticides	ECPA	potatoes	0.602	2911000	0.2
EU	2000	insecticides	ECPA	tomatoes	NA	287000	0.5
EU	2000	other pesticides	ECPA	brassicas	NA	303000	0
EU	2000	other pesticides	ECPA	cereals	NA	47810000	0.2
EU	2000	other pesticides	ECPA	citrus	NA	565000	0.9
EU	2000	other pesticides	ECPA	cucurbits	NA	246000	1.2
EU	2000	other pesticides	ECPA	fruit trees	NA	2460000	1.4
EU	2000	other pesticides	ECPA	oil seeds	NA	7647000	0
EU	2000	other pesticides	ECPA	other vegetables	NA	267000	23.2
EU	2000	other pesticides	ECPA	sugar beet	NA	2423000	0.1
EU	2000	other pesticides	ECPA	maize	NA	10128000	0
EU	2000	other pesticides	ECPA	grapes	NA	3665000	0.3
EU	2000	other pesticides	ECPA	potatoes	NA	2911000	0.3
EU	2000	other pesticides	ECPA	tomatoes	NA	287000	0.7
EU	2001	all pesticides	ECPA	brassicas	NA	296000	1.2
EU	2001	all pesticides	ECPA	cereals	NA	46806000	1.4
EU	2001	all pesticides	ECPA	citrus	NA	580000	6.5
EU	2001	all pesticides	ECPA	cucurbits	NA	241000	5.2
EU	2001	all pesticides	ECPA	fruit trees	NA	2453000	7.1
EU	2001	all pesticides	ECPA	oil seeds	NA	7514000	1.2
EU	2001	all pesticides	ECPA	other vegetables	NA	258000	45.9
EU	2001	all pesticides	ECPA	sugar beet	NA	2392000	3.5
EU	2001	all pesticides	ECPA	maize	NA	10707000	1.5
EU	2001	all pesticides	ECPA	grapes	NA	3629000	27
EU	2001	all pesticides	ECPA	potatoes	NA	2689000	5.3
EU	2001	all pesticides	ECPA	tomatoes	NA	271000	5.1
EU	2001	fungicides	ECPA	brassicas	NA	296000	0.6
EU	2001	fungicides	ECPA	cereals	11.848	46806000	0.3
EU	2001	fungicides	ECPA	citrus	0.564	580000	1
EU	2001	fungicides	ECPA	cucurbits	NA	241000	3.2
EU	2001	fungicides	ECPA	fruit trees	10.185	2453000	4.2
EU	2001	fungicides	ECPA	oil seeds	1.125	7514000	0.1
EU	2001	fungicides	ECPA	other vegetables	4.775	258000	13.3
EU	2001	fungicides	ECPA	sugar beet	1.332	2392000	0.6
EU	2001	fungicides	ECPA	maize	0.043	10707000	0
EU	2001	fungicides	ECPA	grapes	89.929	3629000	24.8
EU	2001	fungicides	ECPA	potatoes	10.661	2689000	4
EU	2001	fungicides	ECPA	tomatoes	NA	271000	1.4
EU	2001	herbicides	ECPA	brassicas	NA	296000	0.2
EU	2001	herbicides	ECPA	cereals	45.869	46806000	1
EU	2001	herbicides	ECPA	citrus	1.751	580000	3
EU	2001	herbicides	ECPA	cucurbits	NA	241000	0.1
EU	2001	herbicides	ECPA	fruit trees	1.738	2453000	0.7
EU	2001	herbicides	ECPA	oil seeds	7.492	7514000	1
EU	2001	herbicides	ECPA	other vegetables	2.181	258000	8.1
EU	2001	herbicides	ECPA	sugar beet	6.457	2392000	2.7
EU	2001	herbicides	ECPA	maize	15.064	10707000	1.4
EU	2001	herbicides	ECPA	grapes	5.105	3629000	1.4
EU	2001	herbicides	ECPA	potatoes	2.205	2689000	0.8
EU	2001	herbicides	ECPA	tomatoes	NA	271000	0.1
EU	2001	insecticides	ECPA	brassicas	NA	296000	0.3
EU	2001	insecticides	ECPA	cereals	0.441	46806000	0
EU	2001	insecticides	ECPA	citrus	0.847	580000	1.5
EU	2001	insecticides	ECPA	cucurbits	NA	241000	0.6
EU	2001	insecticides	ECPA	fruit trees	2.541	2453000	1
EU	2001	insecticides	ECPA	oil seeds	0.351	7514000	0
EU	2001	insecticides	ECPA	other vegetables	1.344	258000	3.7
EU	2001	insecticides	ECPA	sugar beet	0.458	2392000	0.2
EU	2001	insecticides	ECPA	maize	0.465	10707000	0
EU	2001	insecticides	ECPA	grapes	1.43	3629000	0.4
EU	2001	insecticides	ECPA	potatoes	0.542	2689000	0.2
EU	2001	insecticides	ECPA	tomatoes	NA	271000	0.5
EU	2001	other pesticides	ECPA	brassicas	NA	296000	0
EU	2001	other pesticides	ECPA	cereals	NA	46806000	0.2
EU	2001	other pesticides	ECPA	citrus	NA	580000	1.1
EU	2001	other pesticides	ECPA	cucurbits	NA	241000	1.2
EU	2001	other pesticides	ECPA	fruit trees	NA	2453000	1.2
EU	2001	other pesticides	ECPA	oil seeds	NA	7514000	0
EU	2001	other pesticides	ECPA	other vegetables	NA	258000	20.7
EU	2001	other pesticides	ECPA	sugar beet	NA	2392000	0.1
EU	2001	other pesticides	ECPA	maize	NA	10707000	0
EU	2001	other pesticides	ECPA	grapes	NA	3629000	0.4
EU	2001	other pesticides	ECPA	potatoes	NA	2689000	0.3
EU	2001	other pesticides	ECPA	tomatoes	NA	271000	3.1
EU	2002	all pesticides	ECPA	brassicas	NA	285000	1.4
EU	2002	all pesticides	ECPA	cereals	NA	46989000	1.5
EU	2002	all pesticides	ECPA	citrus	NA	580000	7.1
EU	2002	all pesticides	ECPA	cucurbits	NA	241000	4.8
EU	2002	all pesticides	ECPA	fruit trees	NA	2287000	7.9
EU	2002	all pesticides	ECPA	oil seeds	NA	7289000	1.2
EU	2002	all pesticides	ECPA	other vegetables	NA	255000	50.4
EU	2002	all pesticides	ECPA	sugar beet	NA	2416000	3.7
EU	2002	all pesticides	ECPA	maize	NA	10566000	1.5
EU	2002	all pesticides	ECPA	grapes	NA	3557000	26.5
EU	2002	all pesticides	ECPA	potatoes	NA	2322000	6.3
EU	2002	all pesticides	ECPA	tomatoes	NA	255000	3.2
EU	2002	fungicides	ECPA	brassicas	NA	285000	0.7
EU	2002	fungicides	ECPA	cereals	12.317	46989000	0.3
EU	2002	fungicides	ECPA	citrus	0.535	580000	0.9
EU	2002	fungicides	ECPA	cucurbits	NA	241000	2.6
EU	2002	fungicides	ECPA	fruit trees	9.975	2287000	4.4
EU	2002	fungicides	ECPA	oil seeds	1.51	7289000	0.2
EU	2002	fungicides	ECPA	other vegetables	4.987	255000	14.6
EU	2002	fungicides	ECPA	sugar beet	1.459	2416000	0.6
EU	2002	fungicides	ECPA	maize	0.013	10566000	0
EU	2002	fungicides	ECPA	grapes	86.703	3557000	24.4
EU	2002	fungicides	ECPA	potatoes	11.135	2322000	4.8
EU	2002	fungicides	ECPA	tomatoes	NA	255000	1.7
EU	2002	herbicides	ECPA	brassicas	NA	285000	0.3
EU	2002	herbicides	ECPA	cereals	46.051	46989000	1
EU	2002	herbicides	ECPA	citrus	2.138	580000	3.7
EU	2002	herbicides	ECPA	cucurbits	NA	241000	0.2
EU	2002	herbicides	ECPA	fruit trees	2.335	2287000	1
EU	2002	herbicides	ECPA	oil seeds	6.836	7289000	0.9
EU	2002	herbicides	ECPA	other vegetables	3.085	255000	11.5
EU	2002	herbicides	ECPA	sugar beet	6.917	2416000	2.9
EU	2002	herbicides	ECPA	maize	14.74	10566000	1.4
EU	2002	herbicides	ECPA	grapes	5.11	3557000	1.4
EU	2002	herbicides	ECPA	potatoes	2.165	2322000	0.9
EU	2002	herbicides	ECPA	tomatoes	NA	255000	0.1
EU	2002	insecticides	ECPA	brassicas	NA	285000	0.4
EU	2002	insecticides	ECPA	cereals	0.631	46989000	0
EU	2002	insecticides	ECPA	citrus	0.844	580000	1.5
EU	2002	insecticides	ECPA	cucurbits	NA	241000	0.6
EU	2002	insecticides	ECPA	fruit trees	2.365	2287000	1
EU	2002	insecticides	ECPA	oil seeds	0.392	7289000	0.1
EU	2002	insecticides	ECPA	other vegetables	1.371	255000	3.8
EU	2002	insecticides	ECPA	sugar beet	0.492	2416000	0.2
EU	2002	insecticides	ECPA	maize	0.543	10566000	0.1
EU	2002	insecticides	ECPA	grapes	1.291	3557000	0.4
EU	2002	insecticides	ECPA	potatoes	0.483	2322000	0.2
EU	2002	insecticides	ECPA	tomatoes	NA	255000	0.6
EU	2002	other pesticides	ECPA	brassicas	NA	285000	0
EU	2002	other pesticides	ECPA	cereals	NA	46989000	0.2
EU	2002	other pesticides	ECPA	citrus	NA	580000	1.1
EU	2002	other pesticides	ECPA	cucurbits	NA	241000	1.3
EU	2002	other pesticides	ECPA	fruit trees	NA	2287000	1.5
EU	2002	other pesticides	ECPA	oil seeds	NA	7289000	0
EU	2002	other pesticides	ECPA	other vegetables	NA	255000	20.5
EU	2002	other pesticides	ECPA	sugar beet	NA	2416000	0
EU	2002	other pesticides	ECPA	maize	NA	10566000	0
EU	2002	other pesticides	ECPA	grapes	NA	3557000	0.3
EU	2002	other pesticides	ECPA	potatoes	NA	2322000	0.4
EU	2002	other pesticides	ECPA	tomatoes	NA	255000	0.9
EU	2003	all pesticides	ECPA	brassicas	NA	288000	1.6
EU	2003	all pesticides	ECPA	cereals	NA	45609000	1.3
EU	2003	all pesticides	ECPA	citrus	NA	574000	7.2
EU	2003	all pesticides	ECPA	cucurbits	NA	201000	6.2
EU	2003	all pesticides	ECPA	fruit trees	NA	2370000	6.9
EU	2003	all pesticides	ECPA	oil seeds	NA	7595000	1.1
EU	2003	all pesticides	ECPA	other vegetables	NA	215000	61.7
EU	2003	all pesticides	ECPA	sugar beet	NA	2258000	3.1
EU	2003	all pesticides	ECPA	maize	NA	10907000	1.3
EU	2003	all pesticides	ECPA	grapes	NA	3525000	21.4
EU	2003	all pesticides	ECPA	potatoes	NA	2219000	6.3
EU	2003	all pesticides	ECPA	tomatoes	NA	269000	3.7
EU	2003	fungicides	ECPA	brassicas	NA	288000	0.7
EU	2003	fungicides	ECPA	cereals	9.969	45609000	0.2
EU	2003	fungicides	ECPA	citrus	0.538	574000	0.9
EU	2003	fungicides	ECPA	cucurbits	NA	201000	4.3
EU	2003	fungicides	ECPA	fruit trees	9.606	2370000	4.1
EU	2003	fungicides	ECPA	oil seeds	1.047	7595000	0.1
EU	2003	fungicides	ECPA	other vegetables	5.339	215000	17.8
EU	2003	fungicides	ECPA	sugar beet	1.404	2258000	0.6
EU	2003	fungicides	ECPA	maize	0.097	10907000	0
EU	2003	fungicides	ECPA	grapes	68.773	3525000	19.5
EU	2003	fungicides	ECPA	potatoes	10.719	2219000	4.8
EU	2003	fungicides	ECPA	tomatoes	NA	269000	1.6
EU	2003	herbicides	ECPA	brassicas	NA	288000	0.4
EU	2003	herbicides	ECPA	cereals	42.16	45609000	0.9
EU	2003	herbicides	ECPA	citrus	2.289	574000	4
EU	2003	herbicides	ECPA	cucurbits	NA	201000	0
EU	2003	herbicides	ECPA	fruit trees	1.748	2370000	0.7
EU	2003	herbicides	ECPA	oil seeds	6.669	7595000	0.9
EU	2003	herbicides	ECPA	other vegetables	2.439	215000	10.8
EU	2003	herbicides	ECPA	sugar beet	4.993	2258000	2.2
EU	2003	herbicides	ECPA	maize	13.139	10907000	1.2
EU	2003	herbicides	ECPA	grapes	4.507	3525000	1.3
EU	2003	herbicides	ECPA	potatoes	2.057	2219000	0.9
EU	2003	herbicides	ECPA	tomatoes	NA	269000	0.1
EU	2003	insecticides	ECPA	brassicas	NA	288000	0.4
EU	2003	insecticides	ECPA	cereals	0.697	45609000	0
EU	2003	insecticides	ECPA	citrus	0.712	574000	1.2
EU	2003	insecticides	ECPA	cucurbits	NA	201000	0.6
EU	2003	insecticides	ECPA	fruit trees	1.855	2370000	0.8
EU	2003	insecticides	ECPA	oil seeds	0.398	7595000	0.1
EU	2003	insecticides	ECPA	other vegetables	1.256	215000	3.9
EU	2003	insecticides	ECPA	sugar beet	0.464	2258000	0.2
EU	2003	insecticides	ECPA	maize	0.576	10907000	0.1
EU	2003	insecticides	ECPA	grapes	1.046	3525000	0.3
EU	2003	insecticides	ECPA	potatoes	0.487	2219000	0.2
EU	2003	insecticides	ECPA	tomatoes	NA	269000	0.6
EU	2003	other pesticides	ECPA	brassicas	NA	288000	0.1
EU	2003	other pesticides	ECPA	cereals	NA	45609000	1.2
EU	2003	other pesticides	ECPA	citrus	NA	574000	1.2
EU	2003	other pesticides	ECPA	cucurbits	NA	201000	1.3
EU	2003	other pesticides	ECPA	fruit trees	NA	2370000	1.6
EU	2003	other pesticides	ECPA	oil seeds	NA	7595000	0.1
EU	2003	other pesticides	ECPA	other vegetables	NA	215000	29.6
EU	2003	other pesticides	ECPA	sugar beet	NA	2258000	0
EU	2003	other pesticides	ECPA	maize	NA	10907000	0
EU	2003	other pesticides	ECPA	grapes	NA	3525000	0.3
EU	2003	other pesticides	ECPA	potatoes	NA	2219000	0.3
EU	2003	other pesticides	ECPA	tomatoes	NA	269000	1.4
USA	1960	all pesticides	USDA	cereals	2.938974651	22219758.75	0.132286616
USA	1960	all pesticides	USDA	oil seeds	1.243243616	9890556.659	0.12571726
USA	1960	all pesticides	USDA	maize	13.21701035	32951660.23	0.401157887
USA	1960	all pesticides	USDA	cotton	34.71880822	6507371.157	5.336034594
USA	1960	all pesticides	USDA	potatoes	4.17105309	566481.2279	7.364098698
USA	1960	fungicides	USDA	cereals	0	22219758.75	0
USA	1960	fungicides	USDA	oil seeds	0.050802345	9890556.659	0.005137152
USA	1960	fungicides	USDA	maize	0	32951660.23	0
USA	1960	fungicides	USDA	cotton	0	6507371.157	0
USA	1960	fungicides	USDA	potatoes	1.859728717	566481.2279	3.283397628
USA	1960	herbicides	USDA	cereals	2.521216078	22219758.75	0.113482824
USA	1960	herbicides	USDA	oil seeds	0.637915526	9890556.659	0.064506257
USA	1960	herbicides	USDA	maize	7.559547759	32951660.23	0.229444642
USA	1960	herbicides	USDA	cotton	0.631062199	6507371.157	0.096989784
USA	1960	herbicides	USDA	potatoes	0.224438865	566481.2279	0.396252438
USA	1960	insecticides	USDA	cereals	0.417758573	22219758.75	0.018803792
USA	1960	insecticides	USDA	oil seeds	0.554525744	9890556.659	0.056073851
USA	1960	insecticides	USDA	maize	5.013361421	32951660.23	0.152163721
USA	1960	insecticides	USDA	cotton	30.44086064	6507371.157	4.678544391
USA	1960	insecticides	USDA	potatoes	0.857650185	566481.2279	1.514202883
USA	1961	all pesticides	USDA	cereals	3.047809604	22543913.25	0.13521284
USA	1961	all pesticides	USDA	oil seeds	1.63792477	11245044.92	0.145677393
USA	1961	all pesticides	USDA	maize	14.92091194	26676579.56	0.559402791
USA	1961	all pesticides	USDA	cotton	39.14073055	6712952.285	5.831426051
USA	1961	all pesticides	USDA	potatoes	3.967767052	611482.4514	6.489654473
USA	1961	fungicides	USDA	cereals	0	22543913.25	0
USA	1961	fungicides	USDA	oil seeds	0.042637683	11245044.92	0.003792205
USA	1961	fungicides	USDA	maize	0	26676579.56	0
USA	1961	fungicides	USDA	cotton	0	6712952.285	0
USA	1961	fungicides	USDA	potatoes	1.816637442	611482.4514	2.971280609
USA	1961	herbicides	USDA	cereals	2.633452974	22543913.25	0.116830348
USA	1961	herbicides	USDA	oil seeds	1.028276213	11245044.92	0.091455115
USA	1961	herbicides	USDA	maize	9.464749111	26676579.56	0.354844737
USA	1961	herbicides	USDA	cotton	0.531710502	6712952.285	0.079217491
USA	1961	herbicides	USDA	potatoes	0.239390177	611482.4514	0.391545046
USA	1961	insecticides	USDA	cereals	0.41435663	22543913.25	0.018382492
USA	1961	insecticides	USDA	oil seeds	0.567010874	11245044.92	0.050430073
USA	1961	insecticides	USDA	maize	4.88690894	26676579.56	0.183216047
USA	1961	insecticides	USDA	cotton	34.52668917	6712952.285	5.143997873
USA	1961	insecticides	USDA	potatoes	0.886620676	611482.4514	1.450151121
USA	1962	all pesticides	USDA	cereals	2.863791715	19940560.1	0.143636059
USA	1962	all pesticides	USDA	oil seeds	2.252842256	11500402.58	0.195919266
USA	1962	all pesticides	USDA	maize	16.4999577	26311551.65	0.627185164
USA	1962	all pesticides	USDA	cotton	40.32768653	6593569.543	6.117051306
USA	1962	all pesticides	USDA	potatoes	3.629186202	557618.5769	6.509257062
USA	1962	fungicides	USDA	cereals	0	19940560.1	0
USA	1962	fungicides	USDA	oil seeds	0.03447302	11500402.58	0.002997959
USA	1962	fungicides	USDA	maize	0	26311551.65	0
USA	1962	fungicides	USDA	cotton	0	6593569.543	0
USA	1962	fungicides	USDA	potatoes	1.773546167	557618.5769	3.18100733
USA	1962	herbicides	USDA	cereals	2.452837028	19940560.1	0.123024256
USA	1962	herbicides	USDA	oil seeds	1.634833538	11500402.58	0.142173908
USA	1962	herbicides	USDA	maize	10.1449653	26311551.65	0.385623517
USA	1962	herbicides	USDA	cotton	0.67220847	6593569.543	0.101963045
USA	1962	herbicides	USDA	potatoes	0.203638027	557618.5769	0.365242285
USA	1962	insecticides	USDA	cereals	0.410954687	19940560.1	0.020611803
USA	1962	insecticides	USDA	oil seeds	0.583535698	11500402.58	0.050747399
USA	1962	insecticides	USDA	maize	5.860576714	26311551.65	0.222768254
USA	1962	insecticides	USDA	cotton	35.13769624	6593569.543	5.329814556
USA	1962	insecticides	USDA	potatoes	0.830999819	557618.5769	1.490469527
USA	1963	all pesticides	USDA	cereals	3.029362002	21595731	0.140295154
USA	1963	all pesticides	USDA	oil seeds	2.794717309	11922896.08	0.234431265
USA	1963	all pesticides	USDA	maize	18.47707158	27830747.63	0.66399938
USA	1963	all pesticides	USDA	cotton	41.44406353	6006773.015	6.900499287
USA	1963	all pesticides	USDA	potatoes	3.13495377	541228.7428	5.793082242
USA	1963	fungicides	USDA	cereals	0	21595731	0
USA	1963	fungicides	USDA	oil seeds	0.026308357	11922896.08	0.002206843
USA	1963	fungicides	USDA	maize	0	27830747.63	0
USA	1963	fungicides	USDA	cotton	0.029483504	6006773.015	0.004909048
USA	1963	fungicides	USDA	potatoes	1.730454892	541228.7428	3.19770824
USA	1963	herbicides	USDA	cereals	2.621809258	21595731	0.12142066
USA	1963	herbicides	USDA	oil seeds	2.161501906	11922896.08	0.181314806
USA	1963	herbicides	USDA	maize	11.27033704	27830747.63	0.405015306
USA	1963	herbicides	USDA	cotton	0.750657271	6006773.015	0.124985571
USA	1963	herbicides	USDA	potatoes	0.205797126	541228.7428	0.380292586
USA	1963	insecticides	USDA	cereals	0.407552744	21595731	0.018874494
USA	1963	insecticides	USDA	oil seeds	0.606907045	11922896.08	0.050909616
USA	1963	insecticides	USDA	maize	6.787161599	27830747.63	0.243906134
USA	1963	insecticides	USDA	cotton	35.7106968	6006773.015	5.945885051
USA	1963	insecticides	USDA	potatoes	0.581816129	541228.7428	1.075138242
USA	1964	all pesticides	USDA	cereals	5.030616075	22529749.19	0.223318254
USA	1964	all pesticides	USDA	oil seeds	3.431757855	12837084.61	0.26736813
USA	1964	all pesticides	USDA	maize	20.20955857	26637729.58	0.758785507
USA	1964	all pesticides	USDA	cotton	37.17682981	6003778.329	6.193085988
USA	1964	all pesticides	USDA	potatoes	2.805948709	530666.4053	5.288317714
USA	1964	fungicides	USDA	cereals	0	22529749.19	0
USA	1964	fungicides	USDA	oil seeds	0.018143695	12837084.61	0.001413575
USA	1964	fungicides	USDA	maize	0	26637729.58	0
USA	1964	fungicides	USDA	cotton	0.077110703	6003778.329	0.012845453
USA	1964	fungicides	USDA	potatoes	1.687363616	530666.4053	3.180141844
USA	1964	herbicides	USDA	cereals	4.626465273	22529749.19	0.20537726
USA	1964	herbicides	USDA	oil seeds	2.782584166	12837084.61	0.216791031
USA	1964	herbicides	USDA	maize	12.60310029	26637729.58	0.473194395
USA	1964	herbicides	USDA	cotton	0.911559638	6003778.329	0.151851765
USA	1964	herbicides	USDA	potatoes	0.210206044	530666.4053	0.396171299
USA	1964	insecticides	USDA	cereals	0.404150802	22529749.19	0.017940994
USA	1964	insecticides	USDA	oil seeds	0.631029994	12837084.61	0.049163524
USA	1964	insecticides	USDA	maize	7.261728081	26637729.58	0.272647916
USA	1964	insecticides	USDA	cotton	30.79947984	6003778.329	5.130717924
USA	1964	insecticides	USDA	potatoes	0.495609992	530666.4053	0.934066646
USA	1965	all pesticides	USDA	cereals	4.166531682	23213265.98	0.179513803
USA	1965	all pesticides	USDA	oil seeds	5.38946207	14255918.14	0.378102573
USA	1965	all pesticides	USDA	maize	26.87938943	26373873.49	1.019306718
USA	1965	all pesticides	USDA	cotton	35.05026177	5727255.524	6.120742537
USA	1965	all pesticides	USDA	potatoes	2.857868706	574008.411	4.979473464
USA	1965	fungicides	USDA	cereals	0	23213265.98	0
USA	1965	fungicides	USDA	oil seeds	0.009979032	14255918.14	0.000700088
USA	1965	fungicides	USDA	maize	0	26373873.49	0
USA	1965	fungicides	USDA	cotton	0.124737902	5727255.524	0.021782678
USA	1965	fungicides	USDA	potatoes	1.644272341	574008.411	2.864935843
USA	1965	herbicides	USDA	cereals	3.754443013	23213265.98	0.161759082
USA	1965	herbicides	USDA	oil seeds	4.679041165	14255918.14	0.328262353
USA	1965	herbicides	USDA	maize	18.83984569	26373873.49	0.714435174
USA	1965	herbicides	USDA	cotton	2.443343793	5727255.524	0.426675224
USA	1965	herbicides	USDA	potatoes	0.248276959	574008.411	0.432591086
USA	1965	insecticides	USDA	cereals	0.400748859	23213265.98	0.017266148
USA	1965	insecticides	USDA	oil seeds	0.689099796	14255918.14	0.048344418
USA	1965	insecticides	USDA	maize	7.769656281	26373873.49	0.294637007
USA	1965	insecticides	USDA	cotton	26.6580545	5727255.524	4.655231655
USA	1965	insecticides	USDA	potatoes	0.756666916	574008.411	1.318396055
USA	1966	all pesticides	USDA	cereals	4.357299025	21895604.26	0.199030592
USA	1966	all pesticides	USDA	oil seeds	6.710418306	15092406.71	0.444682972
USA	1966	all pesticides	USDA	maize	28.96322453	26849785.7	1.078860997
USA	1966	all pesticides	USDA	cotton	37.46627617	4188270.339	8.946748507
USA	1966	all pesticides	USDA	potatoes	3.051711859	606059.6421	5.03602139
USA	1966	fungicides	USDA	cereals	0	21895604.26	0
USA	1966	fungicides	USDA	oil seeds	0.001814369	15092406.71	0.000120234
USA	1966	fungicides	USDA	maize	0	26849785.7	0
USA	1966	fungicides	USDA	cotton	0.172365101	4188270.339	0.041159874
USA	1966	fungicides	USDA	potatoes	1.601181066	606059.6421	2.64231437
USA	1966	herbicides	USDA	cereals	3.93727249	21895604.26	0.179844824
USA	1966	herbicides	USDA	oil seeds	5.764197407	15092406.71	0.381979232
USA	1966	herbicides	USDA	maize	21.73200054	26849785.7	0.809502676
USA	1966	herbicides	USDA	cotton	2.483950743	4188270.339	0.593154294
USA	1966	herbicides	USDA	potatoes	0.25312949	606059.6421	0.417721458
USA	1966	insecticides	USDA	cereals	0.397346916	21895604.26	0.01814982
USA	1966	insecticides	USDA	oil seeds	0.921727365	15092406.71	0.061080613
USA	1966	insecticides	USDA	maize	7.036179275	26849785.7	0.262093034
USA	1966	insecticides	USDA	cotton	28.55038743	4188270.339	6.817681453
USA	1966	insecticides	USDA	potatoes	1.192865379	606059.6421	1.968500252
USA	1967	all pesticides	USDA	cereals	5.094563527	27220883.92	0.187182035
USA	1967	all pesticides	USDA	oil seeds	9.368111256	16518929.31	0.567191287
USA	1967	all pesticides	USDA	maize	33.17679374	28795926.74	1.152292562
USA	1967	all pesticides	USDA	cotton	50.24755661	3824132.741	13.14139275
USA	1967	all pesticides	USDA	potatoes	3.552897409	606666.6729	5.857225374
USA	1967	fungicides	USDA	cereals	0	27220883.92	0
USA	1967	fungicides	USDA	oil seeds	0.00417305	16518929.31	0.000252657
USA	1967	fungicides	USDA	maize	0	28795926.74	0
USA	1967	fungicides	USDA	cotton	0.157850145	3824132.741	0.041283017
USA	1967	fungicides	USDA	potatoes	1.654704966	606666.6729	2.727908745
USA	1967	herbicides	USDA	cereals	4.580552653	27220883.92	0.168296491
USA	1967	herbicides	USDA	oil seeds	8.026911193	16518929.31	0.485988474
USA	1967	herbicides	USDA	maize	25.61470133	28795926.74	0.889646843
USA	1967	herbicides	USDA	cotton	2.701646958	3824132.741	0.706569754
USA	1967	herbicides	USDA	potatoes	0.224267408	606666.6729	0.369722117
USA	1967	insecticides	USDA	cereals	0.47318756	27220883.92	0.017385633
USA	1967	insecticides	USDA	oil seeds	1.314347849	16518929.31	0.079577049
USA	1967	insecticides	USDA	maize	7.370676432	28795926.74	0.255997481
USA	1967	insecticides	USDA	cotton	40.61955054	3824132.741	10.62335172
USA	1967	insecticides	USDA	potatoes	1.089698063	606666.6729	1.796451293
USA	1968	all pesticides	USDA	cereals	4.81995417	25033953.96	0.19256301
USA	1968	all pesticides	USDA	oil seeds	9.085183016	17104107.09	0.531242338
USA	1968	all pesticides	USDA	maize	34.32988451	26355662.56	1.302740184
USA	1968	all pesticides	USDA	cotton	48.40107279	4416311.61	10.96111374
USA	1968	all pesticides	USDA	potatoes	4.073541163	572430.1307	7.117197696
USA	1968	fungicides	USDA	cereals	0	25033953.96	0
USA	1968	fungicides	USDA	oil seeds	0.00653173	17104107.09	0.000381933
USA	1968	fungicides	USDA	maize	0	26355662.56	0
USA	1968	fungicides	USDA	cotton	0.143335189	4416311.61	0.032460299
USA	1968	fungicides	USDA	potatoes	1.708228865	572430.1307	2.984578296
USA	1968	herbicides	USDA	cereals	4.211958957	25033953.96	0.168272864
USA	1968	herbicides	USDA	oil seeds	7.964764503	17104107.09	0.465727559
USA	1968	herbicides	USDA	maize	27.56871829	26355662.56	1.046169472
USA	1968	herbicides	USDA	cotton	6.174852723	4416311.61	1.39838353
USA	1968	herbicides	USDA	potatoes	0.196234945	572430.1307	0.342857196
USA	1968	insecticides	USDA	cereals	0.549028205	25033953.96	0.021934342
USA	1968	insecticides	USDA	oil seeds	1.091208072	17104107.09	0.063806742
USA	1968	insecticides	USDA	maize	6.573378979	26355662.56	0.249444618
USA	1968	insecticides	USDA	cotton	34.80543529	4416311.61	7.882187581
USA	1968	insecticides	USDA	potatoes	1.005159331	572430.1307	1.756191331
USA	1969	all pesticides	USDA	cereals	3.963821251	21630534.1	0.183276264
USA	1969	all pesticides	USDA	oil seeds	12.81339025	17212967.96	0.744505137
USA	1969	all pesticides	USDA	maize	37.87275844	26006822.14	1.456461657
USA	1969	all pesticides	USDA	cotton	37.63601043	4808696.379	7.827726253
USA	1969	all pesticides	USDA	potatoes	4.841871754	589872.1516	8.209463845
USA	1969	fungicides	USDA	cereals	0	21630534.1	0
USA	1969	fungicides	USDA	oil seeds	0.00889041	17212967.96	0.000516566
USA	1969	fungicides	USDA	maize	0	26006822.14	0
USA	1969	fungicides	USDA	cotton	0.128820233	4808696.379	0.026792678
USA	1969	fungicides	USDA	potatoes	1.761752765	589872.1516	2.987077387
USA	1969	herbicides	USDA	cereals	3.2618417	21630534.1	0.150818648
USA	1969	herbicides	USDA	oil seeds	11.50328394	17212967.96	0.668383138
USA	1969	herbicides	USDA	maize	30.78292372	26006822.14	1.183809945
USA	1969	herbicides	USDA	cotton	5.804784852	4808696.379	1.207308274
USA	1969	herbicides	USDA	potatoes	0.296632173	589872.1516	0.502944156
USA	1969	insecticides	USDA	cereals	0.624868849	21630534.1	0.028892228
USA	1969	insecticides	USDA	oil seeds	1.278538092	17212967.96	0.074287769
USA	1969	insecticides	USDA	maize	6.90568075	26006822.14	0.265569756
USA	1969	insecticides	USDA	cotton	23.91603419	4808696.379	4.974176767
USA	1969	insecticides	USDA	potatoes	1.03987593	589872.1516	1.763124735
USA	1970	all pesticides	USDA	cereals	4.355203428	19724052.41	0.220836931
USA	1970	all pesticides	USDA	oil seeds	16.1867567	17434736.58	0.928546922
USA	1970	all pesticides	USDA	maize	46.05436731	27058604.33	1.702255844
USA	1970	all pesticides	USDA	cotton	44.02084467	4834070.27	9.107618236
USA	1970	all pesticides	USDA	potatoes	5.486440119	586594.1848	9.35432158
USA	1970	fungicides	USDA	cereals	0	19724052.41	0
USA	1970	fungicides	USDA	oil seeds	0.011249091	17434736.58	0.0006453
USA	1970	fungicides	USDA	maize	0	27058604.33	0
USA	1970	fungicides	USDA	cotton	0.114305277	4834070.27	0.023648997
USA	1970	fungicides	USDA	potatoes	1.815276665	586594.1848	3.095027251
USA	1970	herbicides	USDA	cereals	3.559239537	19724052.41	0.180476423
USA	1970	herbicides	USDA	oil seeds	15.05837764	17434736.58	0.863817902
USA	1970	herbicides	USDA	maize	37.08902793	27058604.33	1.370880076
USA	1970	herbicides	USDA	cotton	6.909799368	4834070.27	1.429591258
USA	1970	herbicides	USDA	potatoes	0.295890096	586594.1848	0.504489442
USA	1970	insecticides	USDA	cereals	0.700709493	19724052.41	0.035530495
USA	1970	insecticides	USDA	oil seeds	1.094447628	17434736.58	0.062782557
USA	1970	insecticides	USDA	maize	8.784818684	27058604.33	0.324703385
USA	1970	insecticides	USDA	cotton	28.70144277	4834070.27	5.938136477
USA	1970	insecticides	USDA	potatoes	1.051971425	586594.1848	1.7936
USA	1971	all pesticides	USDA	cereals	5.476229755	21781077.76	0.251455825
USA	1971	all pesticides	USDA	oil seeds	20.71155378	17594183.36	1.17734291
USA	1971	all pesticides	USDA	maize	57.01864743	30019296.33	1.899659696
USA	1971	all pesticides	USDA	cotton	54.08753354	4999870.641	10.81926641
USA	1971	all pesticides	USDA	potatoes	6.081367336	579552.6265	10.49464529
USA	1971	fungicides	USDA	cereals	0	21781077.76	0
USA	1971	fungicides	USDA	oil seeds	0.013607771	17594183.36	0.00077353
USA	1971	fungicides	USDA	maize	0	30019296.33	0
USA	1971	fungicides	USDA	cotton	0.099790321	4999870.641	0.019961311
USA	1971	fungicides	USDA	potatoes	1.868800564	579552.6265	3.224998254
USA	1971	herbicides	USDA	cereals	4.586281525	21781077.76	0.210591457
USA	1971	herbicides	USDA	oil seeds	19.48261783	17594183.36	1.107484364
USA	1971	herbicides	USDA	maize	48.32024263	30019296.33	1.609859609
USA	1971	herbicides	USDA	cotton	9.512203945	4999870.641	1.902750263
USA	1971	herbicides	USDA	potatoes	0.566489243	579552.6265	0.977593251
USA	1971	insecticides	USDA	cereals	0.776550137	21781077.76	0.035657389
USA	1971	insecticides	USDA	oil seeds	1.19265083	17594183.36	0.067795928
USA	1971	insecticides	USDA	maize	8.521503777	30019296.33	0.283906371
USA	1971	insecticides	USDA	cotton	35.67130684	4999870.641	7.135421911
USA	1971	insecticides	USDA	potatoes	0.743085	579552.6265	1.28234541
USA	1972	all pesticides	USDA	cereals	6.096272381	22222591.56	0.274365225
USA	1972	all pesticides	USDA	oil seeds	23.37850909	18966073.17	1.232817514
USA	1972	all pesticides	USDA	maize	54.59678169	27165037.08	2.010092979
USA	1972	all pesticides	USDA	cotton	64.77471409	5666147.747	11.43344259
USA	1972	all pesticides	USDA	potatoes	5.87362203	526538.5953	11.15668551
USA	1972	fungicides	USDA	cereals	0.078017888	22222591.56	0.003511227
USA	1972	fungicides	USDA	oil seeds	0.027215542	18966073.17	0.001435156
USA	1972	fungicides	USDA	maize	0.001814369	27165037.08	6.68E-05
USA	1972	fungicides	USDA	cotton	0.084368181	5666147.747	0.014891903
USA	1972	fungicides	USDA	potatoes	1.873336488	526538.5953	3.558319883
USA	1972	herbicides	USDA	cereals	4.649857031	22222591.56	0.209268712
USA	1972	herbicides	USDA	oil seeds	22.12555088	18966073.17	1.166745344
USA	1972	herbicides	USDA	maize	46.33464203	27165037.08	1.705905289
USA	1972	herbicides	USDA	cotton	8.859960796	5666147.747	1.563879588
USA	1972	herbicides	USDA	potatoes	0.423419406	526538.5953	0.804266451
USA	1972	insecticides	USDA	cereals	1.277678988	22222591.56	0.057502464
USA	1972	insecticides	USDA	oil seeds	1.023440011	18966073.17	0.053969001
USA	1972	insecticides	USDA	maize	8.118799935	27165037.08	0.298910343
USA	1972	insecticides	USDA	cotton	47.67115195	5666147.747	8.414477577
USA	1972	insecticides	USDA	potatoes	0.476108242	526538.5953	0.904346568
USA	1973	all pesticides	USDA	cereals	7.422494824	23979338.96	0.309579434
USA	1973	all pesticides	USDA	oil seeds	31.96992959	22884659.92	1.397193712
USA	1973	all pesticides	USDA	maize	63.71344402	29239868.67	2.179290218
USA	1973	all pesticides	USDA	cotton	49.16555737	5050375.611	9.736361571
USA	1973	all pesticides	USDA	potatoes	6.292246964	538153.1197	11.69389805
USA	1973	fungicides	USDA	cereals	0.156035775	23979338.96	0.006507983
USA	1973	fungicides	USDA	oil seeds	0.040823313	22884659.92	0.001784116
USA	1973	fungicides	USDA	maize	0.003628739	29239868.67	0.000124119
USA	1973	fungicides	USDA	cotton	0.06894604	5050375.611	0.013653533
USA	1973	fungicides	USDA	potatoes	1.877872412	538153.1197	3.489953376
USA	1973	herbicides	USDA	cereals	5.419612355	23979338.96	0.226042667
USA	1973	herbicides	USDA	oil seeds	29.96477916	22884659.92	1.309561878
USA	1973	herbicides	USDA	maize	54.96441831	29239868.67	1.880033657
USA	1973	herbicides	USDA	cotton	11.01146281	5050375.611	2.180623775
USA	1973	herbicides	USDA	potatoes	0.564268908	538153.1197	1.048671981
USA	1973	insecticides	USDA	cereals	1.778807838	23979338.96	0.074191001
USA	1973	insecticides	USDA	oil seeds	1.582401435	22884659.92	0.069156278
USA	1973	insecticides	USDA	maize	8.639292644	29239868.67	0.29550319
USA	1973	insecticides	USDA	cotton	30.57096001	5050375.611	6.054033272
USA	1973	insecticides	USDA	potatoes	0.55158193	538153.1197	1.025093721
USA	1974	all pesticides	USDA	cereals	9.461292737	28750601.77	0.329126572
USA	1974	all pesticides	USDA	oil seeds	30.10089316	21237582.77	1.417534715
USA	1974	all pesticides	USDA	maize	74.44203755	31539301.69	2.360617291
USA	1974	all pesticides	USDA	cotton	49.23409518	5535878.918	8.894853181
USA	1974	all pesticides	USDA	potatoes	6.709093817	575303.4102	11.66343094
USA	1974	fungicides	USDA	cereals	0.234053663	28750601.77	0.00814194
USA	1974	fungicides	USDA	oil seeds	0.054431084	21237582.77	0.002563311
USA	1974	fungicides	USDA	maize	0.005443108	31539301.69	0.000172605
USA	1974	fungicides	USDA	cotton	0.0535239	5535878.918	0.009669869
USA	1974	fungicides	USDA	potatoes	1.882408336	575303.4102	3.272474676
USA	1974	herbicides	USDA	cereals	6.901943149	28750601.77	0.240095403
USA	1974	herbicides	USDA	oil seeds	28.26003842	21237582.77	1.330843749
USA	1974	herbicides	USDA	maize	63.99771036	31539301.69	2.029419219
USA	1974	herbicides	USDA	cotton	9.586035175	5535878.918	1.73185625
USA	1974	herbicides	USDA	potatoes	0.689834616	575303.4102	1.199243687
USA	1974	insecticides	USDA	cereals	2.279936689	28750601.77	0.079311334
USA	1974	insecticides	USDA	oil seeds	1.2248763	21237582.77	0.057682829
USA	1974	insecticides	USDA	maize	10.36809646	31539301.69	0.328780734
USA	1974	insecticides	USDA	cotton	32.72534233	5535878.918	5.912307603
USA	1974	insecticides	USDA	potatoes	0.640559516	575303.4102	1.113581339
USA	1975	all pesticides	USDA	cereals	9.716951005	30311075.85	0.320618123
USA	1975	all pesticides	USDA	oil seeds	34.43283184	22091877.58	1.558832742
USA	1975	all pesticides	USDA	maize	78.85553667	31856576.5	2.475668526
USA	1975	all pesticides	USDA	cotton	34.75309526	3835463.985	9.06222806
USA	1975	all pesticides	USDA	potatoes	6.64470638	525486.4084	12.64659797
USA	1975	fungicides	USDA	cereals	0.312071551	30311075.85	0.010297036
USA	1975	fungicides	USDA	oil seeds	0.068038856	22091877.58	0.003080234
USA	1975	fungicides	USDA	maize	0.007257478	31856576.5	0.000227848
USA	1975	fungicides	USDA	cotton	0.038101759	3835463.985	0.009935427
USA	1975	fungicides	USDA	potatoes	1.886944259	525486.4084	3.591343858
USA	1975	herbicides	USDA	cereals	6.601134297	30311075.85	0.217809402
USA	1975	herbicides	USDA	oil seeds	31.93207731	22091877.58	1.44561934
USA	1975	herbicides	USDA	maize	65.54836123	31856576.5	2.05788993
USA	1975	herbicides	USDA	cotton	7.26054874	3835463.985	1.893262975
USA	1975	herbicides	USDA	potatoes	0.552406107	525486.4084	1.051371958
USA	1975	insecticides	USDA	cereals	2.781065539	30311075.85	0.091763354
USA	1975	insecticides	USDA	oil seeds	1.691543924	22091877.58	0.076579065
USA	1975	insecticides	USDA	maize	13.26456043	31856576.5	0.416440699
USA	1975	insecticides	USDA	cotton	21.23025026	3835463.985	5.536006741
USA	1975	insecticides	USDA	potatoes	0.511300659	525486.4084	0.97313764
USA	1976	all pesticides	USDA	cereals	11.14563543	32534832.35	0.342622331
USA	1976	all pesticides	USDA	oil seeds	43.87216617	20343223.92	2.156893512
USA	1976	all pesticides	USDA	maize	104.8119065	34231686.03	3.062257704
USA	1976	all pesticides	USDA	cotton	46.91387949	4708738.625	9.964515096
USA	1976	all pesticides	USDA	potatoes	6.969546555	568261.8519	12.2663521
USA	1976	fungicides	USDA	cereals	0.390089438	32534832.35	0.011991542
USA	1976	fungicides	USDA	oil seeds	0.081646627	20343223.92	0.004014005
USA	1976	fungicides	USDA	maize	0.009071847	34231686.03	0.000265049
USA	1976	fungicides	USDA	cotton	0.022679619	4708738.625	0.004817154
USA	1976	fungicides	USDA	potatoes	1.891480183	568261.8519	3.328991597
USA	1976	herbicides	USDA	cereals	7.473351601	32534832.35	0.229734515
USA	1976	herbicides	USDA	oil seeds	41.50452286	20343223.92	2.040492729
USA	1976	herbicides	USDA	maize	90.35800414	34231686.03	2.639962421
USA	1976	herbicides	USDA	cotton	9.938648811	4708738.625	2.11097051
USA	1976	herbicides	USDA	potatoes	0.613102663	568261.8519	1.079056303
USA	1976	insecticides	USDA	cereals	3.282194389	32534832.35	0.100896275
USA	1976	insecticides	USDA	oil seeds	1.365202811	20343223.92	0.067117659
USA	1976	insecticides	USDA	maize	14.44481685	34231686.03	0.422029836
USA	1976	insecticides	USDA	cotton	31.37334676	4708738.625	6.663703596
USA	1976	insecticides	USDA	potatoes	0.573141629	568261.8519	1.008725168
USA	1977	all pesticides	USDA	cereals	10.34291755	30517466.35	0.338964326
USA	1977	all pesticides	USDA	oil seeds	53.17907874	23867645.28	2.228387124
USA	1977	all pesticides	USDA	maize	111.1544886	34126467.34	3.257579899
USA	1977	all pesticides	USDA	cotton	42.33275531	5535919.387	7.647970156
USA	1977	all pesticides	USDA	potatoes	7.394898264	566117.0094	13.06427776
USA	1977	fungicides	USDA	cereals	0.400673245	30517466.35	0.013131105
USA	1977	fungicides	USDA	oil seeds	0.075598743	23867645.28	0.003167849
USA	1977	fungicides	USDA	maize	0.015119731	34126467.34	0.000443111
USA	1977	fungicides	USDA	cotton	0.034019428	5535919.387	0.006146058
USA	1977	fungicides	USDA	potatoes	1.880896512	566117.0094	3.32290636
USA	1977	herbicides	USDA	cereals	6.991400636	30517466.35	0.229126394
USA	1977	herbicides	USDA	oil seeds	50.39724209	23867645.28	2.111818558
USA	1977	herbicides	USDA	maize	94.67230261	34126467.34	2.774540137
USA	1977	herbicides	USDA	cotton	8.969412635	5535919.387	1.620442602
USA	1977	herbicides	USDA	potatoes	0.579526848	566117.0094	1.023827434
USA	1977	insecticides	USDA	cereals	2.950845163	30517466.35	0.096706876
USA	1977	insecticides	USDA	oil seeds	1.938948624	23867645.28	0.081248646
USA	1977	insecticides	USDA	maize	16.46709039	34126467.34	0.482597359
USA	1977	insecticides	USDA	cotton	28.16593161	5535919.387	5.088546749
USA	1977	insecticides	USDA	potatoes	0.542946438	566117.0094	0.959202253
USA	1978	all pesticides	USDA	cereals	11.57024778	26704907.67	0.433322245
USA	1978	all pesticides	USDA	oil seeds	53.68737435	26186503.28	2.050473023
USA	1978	all pesticides	USDA	maize	111.6429168	33052832.04	3.378173131
USA	1978	all pesticides	USDA	cotton	23.46855171	5412732.584	4.336397881
USA	1978	all pesticides	USDA	potatoes	7.960623204	566966.8526	14.04264138
USA	1978	fungicides	USDA	cereals	0.411257097	26704907.67	0.015402164
USA	1978	fungicides	USDA	oil seeds	0.069550815	26186503.28	0.002656343
USA	1978	fungicides	USDA	maize	0.021167659	33052832.04	0.000640507
USA	1978	fungicides	USDA	cotton	0.045359237	5412732.584	0.008381246
USA	1978	fungicides	USDA	potatoes	1.870312388	566966.8526	3.299255027
USA	1978	herbicides	USDA	cereals	8.539493251	26704907.67	0.319816175
USA	1978	herbicides	USDA	oil seeds	50.87183579	26186503.28	1.942939624
USA	1978	herbicides	USDA	maize	94.84199152	33052832.04	2.86979843
USA	1978	herbicides	USDA	cotton	9.077839355	5412732.584	1.677356312
USA	1978	herbicides	USDA	potatoes	0.588516596	566966.8526	1.038150819
USA	1978	insecticides	USDA	cereals	2.619495937	26704907.67	0.098103851
USA	1978	insecticides	USDA	oil seeds	2.132113657	26186503.28	0.081431465
USA	1978	insecticides	USDA	maize	16.77975615	33052832.04	0.507734149
USA	1978	insecticides	USDA	cotton	9.597751466	5412732.584	1.773422989
USA	1978	insecticides	USDA	potatoes	0.610554381	566966.8526	1.077025754
USA	1979	all pesticides	USDA	cereals	12.23815347	28904382.93	0.423459225
USA	1979	all pesticides	USDA	oil seeds	61.45382827	28899121.99	2.126785544
USA	1979	all pesticides	USDA	maize	118.0140299	32939114.92	3.583283097
USA	1979	all pesticides	USDA	cotton	22.2260987	5656516.19	3.929828607
USA	1979	all pesticides	USDA	potatoes	8.210829291	524231.8779	15.66473319
USA	1979	fungicides	USDA	cereals	0.421840904	28904382.93	0.014596354
USA	1979	fungicides	USDA	oil seeds	0.063502932	28899121.99	0.002197701
USA	1979	fungicides	USDA	maize	0.027215542	32939114.92	0.000826351
USA	1979	fungicides	USDA	cotton	0.056699046	5656516.19	0.01002504
USA	1979	fungicides	USDA	potatoes	1.859728717	524231.8779	3.548016057
USA	1979	herbicides	USDA	cereals	9.52816586	28904382.93	0.329689421
USA	1979	herbicides	USDA	oil seeds	59.20800173	28899121.99	2.049062292
USA	1979	herbicides	USDA	maize	101.5796072	32939114.92	3.084281504
USA	1979	herbicides	USDA	cotton	9.214048608	5656516.19	1.62914924
USA	1979	herbicides	USDA	potatoes	0.33071964	524231.8779	0.630951484
USA	1979	insecticides	USDA	cereals	2.28814671	28904382.93	0.07917345
USA	1979	insecticides	USDA	oil seeds	1.721885171	28899121.99	0.059590763
USA	1979	insecticides	USDA	maize	16.40721167	32939114.92	0.49817538
USA	1979	insecticides	USDA	cotton	8.623543917	5656516.19	1.524741253
USA	1979	insecticides	USDA	potatoes	0.62943471	524231.8779	1.200844207
USA	1980	all pesticides	USDA	cereals	14.24864722	32693874.44	0.435879706
USA	1980	all pesticides	USDA	oil seeds	62.77278416	28299780.16	2.218440245
USA	1980	all pesticides	USDA	maize	122.3533667	34011131.48	3.597942755
USA	1980	all pesticides	USDA	cotton	22.31263959	5881643.714	3.794125071
USA	1980	all pesticides	USDA	potatoes	8.778908376	475669.4066	18.45842758
USA	1980	fungicides	USDA	cereals	0.432424711	32693874.44	0.013228284
USA	1980	fungicides	USDA	oil seeds	0.057455049	28299780.16	0.002030507
USA	1980	fungicides	USDA	maize	0.033263425	34011131.48	0.00097815
USA	1980	fungicides	USDA	cotton	0.068038856	5881643.714	0.011569583
USA	1980	fungicides	USDA	potatoes	1.849145046	475669.4066	3.887990222
USA	1980	herbicides	USDA	cereals	11.85942653	32693874.44	0.362791167
USA	1980	herbicides	USDA	oil seeds	60.87200534	28299780.16	2.151265205
USA	1980	herbicides	USDA	maize	106.3437332	34011131.48	3.127160903
USA	1980	herbicides	USDA	cotton	9.838318715	5881643.714	1.672944679
USA	1980	herbicides	USDA	potatoes	0.300043188	475669.4066	0.630867213
USA	1980	insecticides	USDA	cereals	1.956797484	32693874.44	0.059860301
USA	1980	insecticides	USDA	oil seeds	1.536421683	28299780.16	0.054298367
USA	1980	insecticides	USDA	maize	15.97635335	34011131.48	0.469803213
USA	1980	insecticides	USDA	cotton	8.490264871	5881643.714	1.443716539
USA	1980	insecticides	USDA	potatoes	0.739067532	475669.4066	1.553954539
USA	1981	all pesticides	USDA	cereals	12.65446509	35714055.47	0.354375777
USA	1981	all pesticides	USDA	oil seeds	65.32723495	27333791.67	2.390307654
USA	1981	all pesticides	USDA	maize	123.8791607	34032984.59	3.640471394
USA	1981	all pesticides	USDA	cotton	25.6140663	5799208.919	4.417424955
USA	1981	all pesticides	USDA	potatoes	9.340550984	508003.9187	18.38928478
USA	1981	fungicides	USDA	cereals	0.443008563	35714055.47	0.012406017
USA	1981	fungicides	USDA	oil seeds	0.05140712	27333791.67	0.001880974
USA	1981	fungicides	USDA	maize	0.039311354	34032984.59	0.001155254
USA	1981	fungicides	USDA	cotton	0.079378665	5799208.919	0.013689716
USA	1981	fungicides	USDA	potatoes	1.838560922	508003.9187	3.619681584
USA	1981	herbicides	USDA	cereals	10.58600677	35714055.47	0.296450648
USA	1981	herbicides	USDA	oil seeds	63.93670218	27333791.67	2.339428398
USA	1981	herbicides	USDA	maize	107.884269	34032984.59	3.170425058
USA	1981	herbicides	USDA	cotton	10.96286945	5799208.919	1.890666345
USA	1981	herbicides	USDA	potatoes	0.325096909	508003.9187	0.640037151
USA	1981	insecticides	USDA	cereals	1.625448258	35714055.47	0.045519071
USA	1981	insecticides	USDA	oil seeds	1.185667322	27333791.67	0.043383279
USA	1981	insecticides	USDA	maize	15.95558789	34032984.59	0.468891305
USA	1981	insecticides	USDA	cotton	11.07160008	5799208.919	1.909418127
USA	1981	insecticides	USDA	potatoes	0.786534159	508003.9187	1.548495444
USA	1982	all pesticides	USDA	cereals	12.59948062	34896991.89	0.361097146
USA	1982	all pesticides	USDA	oil seeds	66.0129759	28685851.81	2.301552927
USA	1982	all pesticides	USDA	maize	126.7569321	33126485.12	3.826976254
USA	1982	all pesticides	USDA	cotton	20.59047637	4591338.851	4.485247927
USA	1982	all pesticides	USDA	potatoes	10.13549429	527226.5636	19.22680207
USA	1982	fungicides	USDA	cereals	0.45359237	34896991.89	0.012999814
USA	1982	fungicides	USDA	oil seeds	0.045359237	28685851.81	0.001581457
USA	1982	fungicides	USDA	maize	0.045359237	33126485.12	0.001369461
USA	1982	fungicides	USDA	cotton	0.090718474	4591338.851	0.019761313
USA	1982	fungicides	USDA	potatoes	1.827977251	527226.5636	3.467631256
USA	1982	herbicides	USDA	cereals	10.85178922	34896991.89	0.311008861
USA	1982	herbicides	USDA	oil seeds	63.73412783	28685851.81	2.222100526
USA	1982	herbicides	USDA	maize	113.1276607	33126485.12	3.415488716
USA	1982	herbicides	USDA	cotton	8.75047267	4591338.851	1.906125856
USA	1982	herbicides	USDA	potatoes	0.614951505	527226.5636	1.166549014
USA	1982	insecticides	USDA	cereals	1.294099032	34896991.89	0.037088471
USA	1982	insecticides	USDA	oil seeds	2.233494273	28685851.81	0.077871134
USA	1982	insecticides	USDA	maize	13.58389853	33126485.12	0.410117666
USA	1982	insecticides	USDA	cotton	8.66485711	4591338.851	1.887476117
USA	1982	insecticides	USDA	potatoes	0.802496982	527226.5636	1.522318516
USA	1983	all pesticides	USDA	cereals	9.565423937	30925795.8	0.309344746
USA	1983	all pesticides	USDA	oil seeds	56.3678331	25810548.82	2.18420555
USA	1983	all pesticides	USDA	maize	88.56989766	24365005.92	3.635624549
USA	1983	all pesticides	USDA	cotton	17.29000221	3207672.637	5.390938966
USA	1983	all pesticides	USDA	potatoes	9.941452012	514397.9774	19.32902616
USA	1983	fungicides	USDA	cereals	0.40664556	30925795.8	0.013150872
USA	1983	fungicides	USDA	oil seeds	0.044633489	25810548.82	0.00172951
USA	1983	fungicides	USDA	maize	0.043364292	24365005.92	0.001780021
USA	1983	fungicides	USDA	cotton	0.082177058	3207672.637	0.025622409
USA	1983	fungicides	USDA	potatoes	1.799981984	514397.9774	3.499679806
USA	1983	herbicides	USDA	cereals	8.153164093	30925795.8	0.26367242
USA	1983	herbicides	USDA	oil seeds	54.58789128	25810548.82	2.11523432
USA	1983	herbicides	USDA	maize	77.01612889	24365005.92	3.161364484
USA	1983	herbicides	USDA	cotton	7.145608434	3207672.637	2.227966109
USA	1983	herbicides	USDA	potatoes	0.632833931	514397.9774	1.230410164
USA	1983	insecticides	USDA	cereals	1.005614284	30925795.8	0.032521454
USA	1983	insecticides	USDA	oil seeds	1.735291547	25810548.82	0.06724107
USA	1983	insecticides	USDA	maize	11.51037812	24365005.92	0.472478962
USA	1983	insecticides	USDA	cotton	7.222220185	3207672.637	2.251853282
USA	1983	insecticides	USDA	potatoes	0.699650355	514397.9774	1.360320404
USA	1984	all pesticides	USDA	cereals	9.860558349	32056492	0.307641498
USA	1984	all pesticides	USDA	oil seeds	62.0034915	27419585.37	2.26159413
USA	1984	all pesticides	USDA	maize	124.1597076	32584204.19	3.810947518
USA	1984	all pesticides	USDA	cotton	17.27751027	4510401.399	3.831116621
USA	1984	all pesticides	USDA	potatoes	9.878266595	539731.4	18.3046936
USA	1984	fungicides	USDA	cereals	0.359698749	32056492	0.011222312
USA	1984	fungicides	USDA	oil seeds	0.043907741	27419585.37	0.001601547
USA	1984	fungicides	USDA	maize	0.041369348	32584204.19	0.001269787
USA	1984	fungicides	USDA	cotton	0.073635641	4510401.399	0.016327973
USA	1984	fungicides	USDA	potatoes	1.771986263	539731.4	3.283538188
USA	1984	herbicides	USDA	cereals	8.783730062	32056492	0.274045321
USA	1984	herbicides	USDA	oil seeds	61.28477439	27419585.37	2.235378729
USA	1984	herbicides	USDA	maize	109.9037983	32584204.19	3.373377851
USA	1984	herbicides	USDA	cotton	9.11763755	4510401.399	2.021745738
USA	1984	herbicides	USDA	potatoes	0.654956538	539731.4	1.213652075
USA	1984	insecticides	USDA	cereals	0.717129537	32056492	0.022373865
USA	1984	insecticides	USDA	oil seeds	0.674833863	27419585.37	0.024614748
USA	1984	insecticides	USDA	maize	14.21456429	32584204.19	0.436300629
USA	1984	insecticides	USDA	cotton	5.4906676	4510401.399	1.217501108
USA	1984	insecticides	USDA	potatoes	0.723425399	539731.4	1.340526715
USA	1985	all pesticides	USDA	cereals	8.679444641	30568052.26	0.283977267
USA	1985	all pesticides	USDA	oil seeds	38.09737284	25553977.1	1.491062791
USA	1985	all pesticides	USDA	maize	122.409975	33750108.19	3.627446747
USA	1985	all pesticides	USDA	cotton	15.46665614	4323921.509	3.577486751
USA	1985	all pesticides	USDA	potatoes	9.825876676	569273.57	17.26273857
USA	1985	fungicides	USDA	cereals	0.312751939	30568052.26	0.010232733
USA	1985	fungicides	USDA	oil seeds	0.043181994	25553977.1	0.001690066
USA	1985	fungicides	USDA	maize	0.039374358	33750108.19	0.001166803
USA	1985	fungicides	USDA	cotton	0.065094179	4323921.509	0.015056491
USA	1985	fungicides	USDA	potatoes	1.743990995	569273.57	3.063956694
USA	1985	herbicides	USDA	cereals	7.938047912	30568052.26	0.259719976
USA	1985	herbicides	USDA	oil seeds	37.5446025	25553977.1	1.469428352
USA	1985	herbicides	USDA	maize	106.400523	33750108.19	3.153029245
USA	1985	herbicides	USDA	cotton	7.401225878	4323921.509	1.711927083
USA	1985	herbicides	USDA	potatoes	0.675270219	569273.57	1.186358595
USA	1985	insecticides	USDA	cereals	0.42864479	30568052.26	0.014024558
USA	1985	insecticides	USDA	oil seeds	0.509585627	25553977.1	0.019944267
USA	1985	insecticides	USDA	maize	15.97006202	33750108.19	0.473250236
USA	1985	insecticides	USDA	cotton	5.649198133	4323921.509	1.306677494
USA	1985	insecticides	USDA	potatoes	0.759798518	569273.57	1.334863403
USA	1986	all pesticides	USDA	cereals	8.456494919	29136673.42	0.290275132
USA	1986	all pesticides	USDA	oil seeds	43.61839938	24445134	1.784582821
USA	1986	all pesticides	USDA	maize	110.5940298	30990950.45	3.569079265
USA	1986	all pesticides	USDA	cotton	18.75037006	4064921.662	4.613357057
USA	1986	all pesticides	USDA	potatoes	9.868069839	508530.0122	19.40774293
USA	1986	fungicides	USDA	cereals	0.265805129	29136673.42	0.009123948
USA	1986	fungicides	USDA	oil seeds	0.042456246	24445134	0.001737035
USA	1986	fungicides	USDA	maize	0.037379413	30990950.45	0.001206305
USA	1986	fungicides	USDA	cotton	0.056552763	4064921.662	0.01391429
USA	1986	fungicides	USDA	potatoes	1.715995274	508530.0122	3.37488442
USA	1986	herbicides	USDA	cereals	8.050529748	29136673.42	0.276340093
USA	1986	herbicides	USDA	oil seeds	43.18799465	24445134	1.766973443
USA	1986	herbicides	USDA	maize	95.54524113	30990950.45	3.083426289
USA	1986	herbicides	USDA	cotton	9.447607855	4064921.662	2.324497502
USA	1986	herbicides	USDA	potatoes	0.862442389	508530.0122	1.696183798
USA	1986	insecticides	USDA	cereals	0.140160042	29136673.42	0.004811092
USA	1986	insecticides	USDA	oil seeds	0.387951612	24445134	0.015872471
USA	1986	insecticides	USDA	maize	15.01139908	30990950.45	0.484446342
USA	1986	insecticides	USDA	cotton	7.139494009	4064921.662	1.756607201
USA	1986	insecticides	USDA	potatoes	0.723902578	508530.0122	1.423714604
USA	1987	all pesticides	USDA	cereals	7.916121257	26640157.7	0.297190589
USA	1987	all pesticides	USDA	oil seeds	29.47148385	23544704.84	1.251895729
USA	1987	all pesticides	USDA	maize	107.3830041	26790296.68	4.008828082
USA	1987	all pesticides	USDA	cotton	17.66469219	4207614.39	4.198842148
USA	1987	all pesticides	USDA	potatoes	10.02247268	532811.2478	18.81312333
USA	1987	fungicides	USDA	cereals	0.218858319	26640157.7	0.008216478
USA	1987	fungicides	USDA	oil seeds	0.041730498	23544704.84	0.001772637
USA	1987	fungicides	USDA	maize	0.035384469	26790296.68	0.001320975
USA	1987	fungicides	USDA	cotton	0.048011346	4207614.39	0.011412147
USA	1987	fungicides	USDA	potatoes	1.688000006	532811.2478	3.168534683
USA	1987	herbicides	USDA	cereals	7.314430978	26640157.7	0.274601661
USA	1987	herbicides	USDA	oil seeds	29.32731405	23544704.84	1.245771655
USA	1987	herbicides	USDA	maize	95.75475544	26790296.68	3.574721678
USA	1987	herbicides	USDA	cotton	8.82859942	4207614.39	2.098530501
USA	1987	herbicides	USDA	potatoes	1.11074112	532811.2478	2.084965491
USA	1987	insecticides	USDA	cereals	0.38283196	26640157.7	0.01437245
USA	1987	insecticides	USDA	oil seeds	0.10243794	23544704.84	0.00435138
USA	1987	insecticides	USDA	maize	11.59290018	26790296.68	0.432786773
USA	1987	insecticides	USDA	cotton	6.925802107	4207614.39	1.646241525
USA	1987	insecticides	USDA	potatoes	0.739084768	532811.2478	1.387331584
USA	1988	all pesticides	USDA	cereals	8.379946671	26518751.53	0.316044027
USA	1988	all pesticides	USDA	oil seeds	30.39908025	23811798.44	1.276814047
USA	1988	all pesticides	USDA	maize	109.5521735	27404207.25	3.998187533
USA	1988	all pesticides	USDA	cotton	19.40226394	5064580.134	3.831495914
USA	1988	all pesticides	USDA	potatoes	9.920695625	519901.7242	19.08447746
USA	1988	fungicides	USDA	cereals	0.171911508	26518751.53	0.006483526
USA	1988	fungicides	USDA	oil seeds	0.04100475	23811798.44	0.001722271
USA	1988	fungicides	USDA	maize	0.033389524	27404207.25	0.001218575
USA	1988	fungicides	USDA	cotton	0.03946993	5064580.134	0.007794393
USA	1988	fungicides	USDA	potatoes	1.660004285	519901.7242	3.193356148
USA	1988	herbicides	USDA	cereals	7.95493062	26518751.53	0.300014833
USA	1988	herbicides	USDA	oil seeds	30.1037644	23811798.44	1.264410269
USA	1988	herbicides	USDA	maize	96.95409903	27404207.25	3.538411495
USA	1988	herbicides	USDA	cotton	9.81747161	5064580.134	1.93872233
USA	1988	herbicides	USDA	potatoes	1.206687246	519901.7242	2.321308547
USA	1988	insecticides	USDA	cereals	0.253104542	26518751.53	0.009545667
USA	1988	insecticides	USDA	oil seeds	0.254312005	23811798.44	0.010681545
USA	1988	insecticides	USDA	maize	12.56472184	27404207.25	0.458558809
USA	1988	insecticides	USDA	cotton	7.927470138	5064580.134	1.565490993
USA	1988	insecticides	USDA	potatoes	0.65044148	519901.7242	1.251256588
USA	1989	all pesticides	USDA	cereals	12.02377211	31005114.5	0.387852685
USA	1989	all pesticides	USDA	oil seeds	30.99880194	24613079.21	1.259616571
USA	1989	all pesticides	USDA	maize	116.138244	29267792.09	3.968667363
USA	1989	all pesticides	USDA	cotton	15.51102654	4284262.157	3.620961514
USA	1989	all pesticides	USDA	potatoes	9.700662503	528116.8756	18.37091364
USA	1989	fungicides	USDA	cereals	0.124964698	31005114.5	0.004031006
USA	1989	fungicides	USDA	oil seeds	0.040279002	24613079.21	0.001636712
USA	1989	fungicides	USDA	maize	0.031394534	29267792.09	0.001072812
USA	1989	fungicides	USDA	cotton	0.030928468	4284262.157	0.007220076
USA	1989	fungicides	USDA	potatoes	1.632009018	528116.8756	3.090664861
USA	1989	herbicides	USDA	cereals	11.7037627	31005114.5	0.377530092
USA	1989	herbicides	USDA	oil seeds	30.73342772	24613079.21	1.248833259
USA	1989	herbicides	USDA	maize	104.0096376	29267792.09	3.554209535
USA	1989	herbicides	USDA	cotton	8.497785432	4284262.157	1.983759999
USA	1989	herbicides	USDA	potatoes	1.110617743	528116.8756	2.103264868
USA	1989	insecticides	USDA	cereals	0.195044719	31005114.5	0.006291588
USA	1989	insecticides	USDA	oil seeds	0.225093853	24613079.21	0.009146545
USA	1989	insecticides	USDA	maize	12.09721325	29267792.09	0.413385064
USA	1989	insecticides	USDA	cotton	5.608887379	4284262.157	1.30936307
USA	1989	insecticides	USDA	potatoes	0.635559567	528116.8756	1.203609539
USA	1990	all pesticides	USDA	cereals	9.213522441	31177511.27	0.295558639
USA	1990	all pesticides	USDA	oil seeds	36.50885154	23388900.25	1.561161295
USA	1990	all pesticides	USDA	maize	117.497615	30014035.4	3.915291183
USA	1990	all pesticides	USDA	cotton	17.19085145	4997118.767	3.440623265
USA	1990	all pesticides	USDA	potatoes	10.12493466	566440.7592	17.87710285
USA	1990	fungicides	USDA	cereals	0.078017888	31177511.27	0.002502719
USA	1990	fungicides	USDA	oil seeds	0.039553255	23388900.25	0.001691344
USA	1990	fungicides	USDA	maize	0.029399589	30014035.4	0.000979662
USA	1990	fungicides	USDA	cotton	0.022387051	4997118.767	0.004480605
USA	1990	fungicides	USDA	potatoes	1.604013297	566440.7592	2.832127973
USA	1990	herbicides	USDA	cereals	8.983551109	31177511.27	0.288181438
USA	1990	herbicides	USDA	oil seeds	36.32813127	23388900.25	1.553433484
USA	1990	herbicides	USDA	maize	105.0329874	30014035.4	3.499941079
USA	1990	herbicides	USDA	cotton	11.46021081	4997118.767	2.293677427
USA	1990	herbicides	USDA	potatoes	0.968619744	566440.7592	1.710244596
USA	1990	insecticides	USDA	cereals	0.151953444	31177511.27	0.004874482
USA	1990	insecticides	USDA	oil seeds	0.141163389	23388900.25	0.006036312
USA	1990	insecticides	USDA	maize	12.43521668	30014035.4	0.414370064
USA	1990	insecticides	USDA	cotton	4.579259915	4997118.767	0.916505401
USA	1990	insecticides	USDA	potatoes	1.310907804	566440.7592	2.314605913
USA	1991	all pesticides	USDA	cereals	7.19491846	28279950.49	0.25445245
USA	1991	all pesticides	USDA	oil seeds	33.23522097	23949392.11	1.387916957
USA	1991	all pesticides	USDA	maize	110.0335711	30738830.28	3.580117468
USA	1991	all pesticides	USDA	cotton	23.05380499	5686705.86	4.054536883
USA	1991	all pesticides	USDA	potatoes	13.54992447	569597.3198	23.7918571
USA	1991	fungicides	USDA	cereals	0.005896701	28279950.49	0.00020854
USA	1991	fungicides	USDA	oil seeds	0.018119201	23949392.11	0.000756666
USA	1991	fungicides	USDA	maize	NA	30738830.28	NA
USA	1991	fungicides	USDA	cotton	0.211419404	5686705.86	0.037182919
USA	1991	fungicides	USDA	potatoes	1.573426656	569597.3198	2.762727
USA	1991	herbicides	USDA	cereals	6.982637231	28279950.49	0.246945002
USA	1991	herbicides	USDA	oil seeds	32.74384889	23949392.11	1.36739705
USA	1991	herbicides	USDA	maize	97.56817238	30738830.28	3.174535869
USA	1991	herbicides	USDA	cotton	13.24281975	5686705.86	2.329051588
USA	1991	herbicides	USDA	potatoes	1.065583278	569597.3198	1.871021875
USA	1991	insecticides	USDA	cereals	0.206384528	28279950.49	0.007298908
USA	1991	insecticides	USDA	oil seeds	0.473250156	23949392.11	0.019763128
USA	1991	insecticides	USDA	maize	12.46540325	30738830.28	0.405581746
USA	1991	insecticides	USDA	cotton	4.41273527	5686705.86	0.77608004
USA	1991	insecticides	USDA	potatoes	1.415448598	569597.3198	2.485338636
USA	1992	all pesticides	USDA	cereals	6.198239946	29226109.3	0.212107872
USA	1992	all pesticides	USDA	oil seeds	30.76131912	23949392.11	1.284605764
USA	1992	all pesticides	USDA	maize	112.7898705	32096151.36	3.514605176
USA	1992	all pesticides	USDA	cotton	25.30277946	5358059.335	4.723023616
USA	1992	all pesticides	USDA	potatoes	15.09728226	541997.6486	27.85869559
USA	1992	fungicides	USDA	cereals	0.523899187	29226109.3	0.017928177
USA	1992	fungicides	USDA	oil seeds	0.054388447	23949392.11	0.002271285
USA	1992	fungicides	USDA	maize	0.023133211	32096151.36	0.000720846
USA	1992	fungicides	USDA	cotton	0.252637342	5358059.335	0.047157354
USA	1992	fungicides	USDA	potatoes	1.618861189	541997.6486	2.987250308
USA	1992	herbicides	USDA	cereals	5.448451758	29226109.3	0.186449624
USA	1992	herbicides	USDA	oil seeds	30.62408928	23949392.11	1.278874987
USA	1992	herbicides	USDA	maize	102.3553863	32096151.36	3.189459911
USA	1992	herbicides	USDA	cotton	12.69697576	5358059.335	2.370020909
USA	1992	herbicides	USDA	potatoes	0.934760888	541997.6486	1.724894493
USA	1992	insecticides	USDA	cereals	0.225889	29226109.3	0.007730071
USA	1992	insecticides	USDA	oil seeds	0.08284275	23949392.11	0.003459548
USA	1992	insecticides	USDA	maize	10.41134196	32096151.36	0.324424136
USA	1992	insecticides	USDA	cotton	6.892367814	5358059.335	1.286531229
USA	1992	insecticides	USDA	potatoes	1.456992216	541997.6486	2.688556916
USA	1993	all pesticides	USDA	cereals	8.966350887	29205470.25	0.307051294
USA	1993	all pesticides	USDA	oil seeds	32.1089239	24315634.08	1.320685949
USA	1993	all pesticides	USDA	maize	102.8891284	29638890.31	3.471897974
USA	1993	all pesticides	USDA	cotton	30.13642305	5438308.819	5.542264441
USA	1993	all pesticides	USDA	potatoes	20.86679123	562474.824	37.10325304
USA	1993	fungicides	USDA	cereals	0.285763193	29205470.25	0.009785916
USA	1993	fungicides	USDA	oil seeds	0.240403956	24315634.08	0.009888158
USA	1993	fungicides	USDA	maize	0.071667594	29638890.31	0.002265296
USA	1993	fungicides	USDA	cotton	0.51482734	5438308.819	0.094679759
USA	1993	fungicides	USDA	potatoes	2.165280784	562474.824	3.850086961
USA	1993	herbicides	USDA	cereals	8.338125454	29205470.25	0.285537812
USA	1993	herbicides	USDA	oil seeds	30.310158	24315634.08	1.246700136
USA	1993	herbicides	USDA	maize	92.8941298	29638890.31	3.134626039
USA	1993	herbicides	USDA	cotton	13.26456043	5438308.819	2.439430237
USA	1993	herbicides	USDA	potatoes	1.50546219	562474.824	2.676863153
USA	1993	insecticides	USDA	cereals	0.337472723	29205470.25	0.011556701
USA	1993	insecticides	USDA	oil seeds	0.520996196	24315634.08	0.021429318
USA	1993	insecticides	USDA	maize	9.922428348	29638890.31	0.334823119
USA	1993	insecticides	USDA	cotton	10.65038967	5438308.819	1.958668945
USA	1993	insecticides	USDA	potatoes	1.844669904	562474.824	3.280008577
USA	1994	all pesticides	USDA	cereals	10.34111225	28469344.12	0.363286447
USA	1994	all pesticides	USDA	oil seeds	34.53763889	24936829.02	1.385194704
USA	1994	all pesticides	USDA	maize	107.7925526	31938323.32	3.375483964
USA	1994	all pesticides	USDA	cotton	31.88311201	5552349.689	5.743059295
USA	1994	all pesticides	USDA	potatoes	23.19112101	575384.3477	40.31095658
USA	1994	fungicides	NASS	cereals	0.31524644	28469255.41	0.011073224
USA	1994	fungicides	NASS	oil seeds	0.014514944	24936751.32	0.00058207
USA	1994	fungicides	NASS	other vegetables	0.265215242	869993.9628	0.304847222
USA	1994	fungicides	NASS	cotton	0.352894576	5552332.389	0.063557898
USA	1994	fungicides	NASS	potatoes	2.315133568	575382.5548	4.023642268
USA	1994	fungicides	USDA	cereals	0.008618255	28469344.12	0.000302762
USA	1994	fungicides	USDA	oil seeds	0.012490573	24936829.02	0.000500957
USA	1994	fungicides	USDA	maize	0.014061363	31938323.32	0.000440326
USA	1994	fungicides	USDA	cotton	0.390148859	5552349.689	0.070276955
USA	1994	fungicides	USDA	potatoes	2.618312968	575384.3477	4.551168541
USA	1994	herbicides	NASS	cereals	6.623803976	28469255.41	0.232665164
USA	1994	herbicides	NASS	oil seeds	22.40064092	24936751.32	0.898298284
USA	1994	herbicides	NASS	other vegetables	0.370357868	869993.9628	0.425701653
USA	1994	herbicides	NASS	maize	77.21088383	31938223.81	2.417507132
USA	1994	herbicides	NASS	cotton	9.465557856	5552332.389	1.704789482
USA	1994	herbicides	NASS	potatoes	1.043715192	575382.5548	1.813950012
USA	1994	herbicides	USDA	cereals	9.530996277	28469344.12	0.334826824
USA	1994	herbicides	USDA	oil seeds	34.12745984	24936829.02	1.368743729
USA	1994	herbicides	USDA	maize	98.98147549	31938323.32	3.099568338
USA	1994	herbicides	USDA	cotton	15.36965994	5552349.689	2.768514829
USA	1994	herbicides	USDA	potatoes	1.198944878	575384.3477	2.084013744
USA	1994	insecticides	NASS	cereals	0.710778664	28469255.41	0.024966535
USA	1994	insecticides	NASS	oil seeds	0.06577084	24936751.32	0.002637506
USA	1994	insecticides	NASS	other vegetables	0.163338479	869993.9628	0.187746681
USA	1994	insecticides	NASS	maize	6.21194244	31938223.81	0.194498682
USA	1994	insecticides	NASS	cotton	7.913819624	5552332.389	1.425314457
USA	1994	insecticides	NASS	potatoes	1.62385936	575382.5548	2.822225572
USA	1994	insecticides	USDA	cereals	0.801497718	28469344.12	0.028156861
USA	1994	insecticides	USDA	oil seeds	0.057041962	24936829.02	0.002287771
USA	1994	insecticides	USDA	maize	8.797006711	31938323.32	0.275475015
USA	1994	insecticides	USDA	cotton	10.86000378	5552349.689	1.956196923
USA	1994	insecticides	USDA	potatoes	1.578525942	575384.3477	2.743804005
USA	1995	all pesticides	USDA	cereals	10.02858711	27935966.31	0.359033901
USA	1995	all pesticides	USDA	oil seeds	31.85560164	25290930.38	1.259738526
USA	1995	all pesticides	USDA	maize	95.58742522	28926640.73	3.304929255
USA	1995	all pesticides	USDA	cotton	38.95603681	6851921.891	5.686195268
USA	1995	all pesticides	USDA	potatoes	19.99046438	566845.4465	35.2709881
USA	1995	fungicides	NASS	cereals	0.173725736	27935879.27	0.006218732
USA	1995	fungicides	NASS	oil seeds	0.004989512	25290851.57	0.000197285
USA	1995	fungicides	NASS	maize	0.007711064	28926550.59	0.000266574
USA	1995	fungicides	NASS	cotton	0.326132648	6851900.54	0.0475974
USA	1995	fungicides	NASS	potatoes	2.969213232	566843.6802	5.238151779
USA	1995	fungicides	USDA	cereals	0.007257478	27935966.31	0.000259825
USA	1995	fungicides	USDA	oil seeds	0.00952544	25290930.38	0.000376686
USA	1995	fungicides	USDA	maize	0.003628739	28926640.73	0.000125463
USA	1995	fungicides	USDA	cotton	0.373577769	6851921.891	0.054529062
USA	1995	fungicides	USDA	potatoes	3.139608989	566845.4465	5.53949669
USA	1995	herbicides	NASS	cereals	6.138460536	27935879.27	0.21973393
USA	1995	herbicides	NASS	oil seeds	25.60027889	25290851.57	1.012234753
USA	1995	herbicides	NASS	maize	76.04107006	28926550.59	2.628763835
USA	1995	herbicides	NASS	cotton	10.25934386	6851900.54	1.497299004
USA	1995	herbicides	NASS	potatoes	1.077734592	566843.6802	1.901290655
USA	1995	herbicides	USDA	cereals	9.372692539	27935966.31	0.33555219
USA	1995	herbicides	USDA	oil seeds	31.29465302	25290930.38	1.237555659
USA	1995	herbicides	USDA	maize	87.1479763	28926640.73	3.013135836
USA	1995	herbicides	USDA	cotton	18.16577568	6851921.891	2.651556887
USA	1995	herbicides	USDA	potatoes	1.224139666	566845.4465	2.15986056
USA	1995	insecticides	NASS	cereals	0.316153624	27935879.27	0.011317117
USA	1995	insecticides	NASS	oil seeds	0.193683784	25290851.57	0.007658255
USA	1995	insecticides	NASS	maize	6.103987544	28926550.59	0.211016779
USA	1995	insecticides	NASS	cotton	9.374839456	6851900.54	1.36821009
USA	1995	insecticides	NASS	potatoes	1.158020376	566843.6802	2.042927206
USA	1995	insecticides	USDA	cereals	0.648637089	27935966.31	0.023221886
USA	1995	insecticides	USDA	oil seeds	0.210773035	25290930.38	0.008335078
USA	1995	insecticides	USDA	maize	8.435802035	28926640.73	0.291667328
USA	1995	insecticides	USDA	cotton	12.7952647	6851921.891	1.867653374
USA	1995	insecticides	USDA	potatoes	1.219714419	566845.4465	2.152052695
USA	1996	all pesticides	USDA	cereals	12.41368465	30394036.74	0.408480877
USA	1996	all pesticides	USDA	oil seeds	35.20987639	25978898.72	1.355511384
USA	1996	all pesticides	USDA	maize	104.7370637	32062967	3.267052338
USA	1996	all pesticides	USDA	cotton	37.06472445	5929680.092	6.2515674
USA	1996	all pesticides	USDA	potatoes	21.22455314	588698.5586	36.0582785
USA	1996	fungicides	NASS	cereals	0.045812792	30393942.03	0.0015073
USA	1996	fungicides	NASS	other vegetables	0.153903766	835069.561	0.184300533
USA	1996	fungicides	NASS	cotton	0.180076024	5929661.615	0.030368685
USA	1996	fungicides	NASS	potatoes	1.782162968	588696.7242	3.027302335
USA	1996	fungicides	USDA	cereals	0.322957767	30394036.74	0.010627149
USA	1996	fungicides	USDA	oil seeds	0.076710181	25978898.72	0.002970654
USA	1996	fungicides	USDA	maize	0.032658651	32062967	0.000806485
USA	1996	fungicides	USDA	cotton	0.447555509	5929680.092	0.075487501
USA	1996	fungicides	USDA	potatoes	3.468670749	588698.5586	5.892905967
USA	1996	herbicides	NASS	cereals	7.81085424	30393942.03	0.256987206
USA	1996	herbicides	NASS	oil seeds	27.50082937	25978817.77	1.058586638
USA	1996	herbicides	NASS	other vegetables	0.329897462	835069.561	0.39505387
USA	1996	herbicides	NASS	maize	84.81127138	32062867.09	2.645155567
USA	1996	herbicides	NASS	cotton	10.23348911	5929661.615	1.725813339
USA	1996	herbicides	NASS	potatoes	0.715314584	588696.7242	1.215081645
USA	1996	herbicides	USDA	cereals	10.73675366	30394036.74	0.353300303
USA	1996	herbicides	USDA	oil seeds	34.54366713	25978898.72	1.32986363
USA	1996	herbicides	USDA	maize	95.90707176	32062967	2.991619317
USA	1996	herbicides	USDA	cotton	14.08888292	5929680.092	2.37631879
USA	1996	herbicides	USDA	potatoes	1.441260272	588698.5586	2.448549278
USA	1996	insecticides	NASS	cereals	0.64863656	30393942.03	0.021340982
USA	1996	insecticides	NASS	oil seeds	0.123830616	25978817.77	0.004766599
USA	1996	insecticides	NASS	other vegetables	0.137710531	835069.561	0.164909054
USA	1996	insecticides	NASS	maize	6.449171056	32062867.09	0.201141434
USA	1996	insecticides	NASS	cotton	6.910927712	5929661.615	1.165484333
USA	1996	insecticides	NASS	potatoes	0.62142104	588696.7242	1.055587732
USA	1996	insecticides	USDA	cereals	1.311789134	30394036.74	0.043165329
USA	1996	insecticides	USDA	oil seeds	0.218459157	25978898.72	0.00841025
USA	1996	insecticides	USDA	maize	8.753330302	32062967	0.273041722
USA	1996	insecticides	USDA	cotton	10.68634594	5929680.092	1.802425699
USA	1996	insecticides	USDA	potatoes	1.290056163	588698.5586	2.191669435
USA	1997	all pesticides	USDA	cereals	11.01480578	28494839.42	0.386607287
USA	1997	all pesticides	USDA	oil seeds	40.48935592	28330131.71	1.429393097
USA	1997	all pesticides	USDA	maize	104.5224692	32187610.68	3.247733063
USA	1997	all pesticides	USDA	cotton	34.91206578	5624343.553	6.208163011
USA	1997	all pesticides	USDA	potatoes	22.37689549	559884.8256	39.97242921
USA	1997	fungicides	NASS	cereals	0.042637648	28494750.63	0.001496333
USA	1997	fungicides	NASS	maize	0.006350288	32187510.38	0.00019729
USA	1997	fungicides	NASS	cotton	0.406872024	5624326.028	0.072341472
USA	1997	fungicides	NASS	potatoes	3.38152836	559883.081	6.039704493
USA	1997	fungicides	USDA	cereals	0.290299117	28494839.42	0.010189172
USA	1997	fungicides	USDA	oil seeds	0.078925072	28330131.71	0.002793156
USA	1997	fungicides	USDA	maize	0.046720014	32187610.68	0.001367125
USA	1997	fungicides	USDA	cotton	0.584680565	5624343.553	0.103969564
USA	1997	fungicides	USDA	potatoes	4.440181237	559884.8256	7.93161099
USA	1997	herbicides	NASS	cereals	7.681126928	28494750.63	0.269562876
USA	1997	herbicides	NASS	oil seeds	35.47406954	28330043.43	1.252171379
USA	1997	herbicides	NASS	maize	74.41222119	32187510.38	2.311835253
USA	1997	herbicides	NASS	cotton	12.52412871	5624326.028	2.226778577
USA	1997	herbicides	NASS	potatoes	0.746612432	559883.081	1.333514902
USA	1997	herbicides	USDA	cereals	9.972904107	28494839.42	0.350037711
USA	1997	herbicides	USDA	oil seeds	39.52890583	28330131.71	1.39548639
USA	1997	herbicides	USDA	maize	95.28111429	32187610.68	2.96058472
USA	1997	herbicides	USDA	cotton	13.98989546	5624343.553	2.487723071
USA	1997	herbicides	USDA	potatoes	1.384531742	559884.8256	2.473224987
USA	1997	insecticides	NASS	cereals	0.422294152	28494750.63	0.014820068
USA	1997	insecticides	NASS	oil seeds	0.331575752	28330043.43	0.011704033
USA	1997	insecticides	NASS	maize	6.15524344	32187510.38	0.191230802
USA	1997	insecticides	NASS	cotton	8.292568944	5624326.028	1.474411139
USA	1997	insecticides	NASS	potatoes	1.037364904	559883.081	1.852824168
USA	1997	insecticides	USDA	cereals	0.718490314	28494839.42	0.025218201
USA	1997	insecticides	USDA	oil seeds	0.554289876	28330131.71	0.019568059
USA	1997	insecticides	USDA	maize	9.178754586	32187610.68	0.28520322
USA	1997	insecticides	USDA	cotton	10.57028526	5624343.553	1.879638242
USA	1997	insecticides	USDA	potatoes	1.37271294	559884.8256	2.452112753
USA	1998	all pesticides	USDA	cereals	9.519502246	26636920.21	0.357428877
USA	1998	all pesticides	USDA	oil seeds	36.96305626	29147599.97	1.26830726
USA	1998	all pesticides	USDA	maize	97.90165349	32441754.28	3.018179757
USA	1998	all pesticides	USDA	cotton	24.40742441	5419774.143	4.504018545
USA	1998	all pesticides	USDA	potatoes	24.95065117	572956.2241	43.55317783
USA	1998	fungicides	NASS	brassicas	0.016646826	54025.581	0.308128596
USA	1998	fungicides	NASS	cereals	0.181890392	29196476.16	0.006229875
USA	1998	fungicides	NASS	other vegetables	1.15779358	1089050.495	1.063122037
USA	1998	fungicides	NASS	cotton	0.186879904	5419757.255	0.034481231
USA	1998	fungicides	NASS	potatoes	0.552021464	572954.4388	0.963464853
USA	1998	fungicides	NASS	strawberries	0.394670399	18498.19706	21.33561438
USA	1998	fungicides	USDA	cereals	0.15659324	26636920.21	0.005879608
USA	1998	fungicides	USDA	oil seeds	NA	29147599.97	NA
USA	1998	fungicides	USDA	maize	NA	32441754.28	NA
USA	1998	fungicides	USDA	cotton	0.219276984	5419774.143	0.040464229
USA	1998	fungicides	USDA	potatoes	3.351666143	572956.2241	5.850577228
USA	1998	herbicides	NASS	brassicas	0.080467221	54025.581	1.489428143
USA	1998	herbicides	NASS	cereals	10.71837896	31175795.38	0.343804507
USA	1998	herbicides	NASS	oil seeds	32.4032517	29147509.15	1.111698826
USA	1998	herbicides	NASS	other vegetables	0.642331631	1089050.495	0.58980886
USA	1998	herbicides	NASS	maize	80.2912271	32441653.19	2.474942526
USA	1998	herbicides	NASS	cotton	10.07246395	5419757.255	1.858471418
USA	1998	herbicides	NASS	potatoes	0.054884632	572954.4388	0.095792315
USA	1998	herbicides	NASS	strawberries	0.018642631	18498.19706	1.007808012
USA	1998	herbicides	USDA	cereals	9.11356429	26636920.21	0.342187119
USA	1998	herbicides	USDA	oil seeds	36.86644108	29147599.97	1.264992119
USA	1998	herbicides	USDA	maize	91.65083312	32441754.28	2.825475151
USA	1998	herbicides	USDA	cotton	11.98776595	5419774.143	2.212159679
USA	1998	herbicides	USDA	potatoes	1.273842957	572956.2241	2.223585607
USA	1998	insecticides	NASS	brassicas	0.080195066	54025.581	1.484390619
USA	1998	insecticides	NASS	cereals	0.410047168	31175795.38	0.013152741
USA	1998	insecticides	NASS	oil seeds	0.21318824	29147509.15	0.007314115
USA	1998	insecticides	NASS	other vegetables	0.466474013	1089050.495	0.428330931
USA	1998	insecticides	NASS	maize	5.496627856	32441653.19	0.169431188
USA	1998	insecticides	NASS	cotton	6.934968088	5419757.255	1.279571715
USA	1998	insecticides	NASS	potatoes	0.068492392	572954.4388	0.119542476
USA	1998	insecticides	NASS	strawberries	0.050212634	18498.19706	2.714460995
USA	1998	insecticides	USDA	cereals	0.24934653	26636920.21	0.009362217
USA	1998	insecticides	USDA	oil seeds	0.096615175	29147599.97	0.003315141
USA	1998	insecticides	USDA	maize	6.243912161	32441754.28	0.192491634
USA	1998	insecticides	USDA	cotton	7.228157709	5419774.143	1.333846448
USA	1998	insecticides	USDA	potatoes	1.105355618	572956.2241	1.929478692
USA	1999	all pesticides	USDA	cereals	8.703734512	25359322.52	0.343263316
USA	1999	all pesticides	USDA	oil seeds	35.79464314	29837591.75	1.199813309
USA	1999	all pesticides	USDA	maize	86.19389011	31317128.38	2.752668764
USA	1999	all pesticides	USDA	cotton	38.35302204	6019115.976	6.372741234
USA	1999	all pesticides	USDA	potatoes	27.32217269	556890.1398	49.06876294
USA	1999	fungicides	NASS	cotton	0.327947016	6019097.221	0.054484419
USA	1999	fungicides	NASS	peanuts	1.491410496	620990.667	2.401663302
USA	1999	fungicides	NASS	potatoes	3.25225464	556888.4046	5.840047329
USA	1999	fungicides	USDA	cereals	0.452853922	25359322.52	0.017859936
USA	1999	fungicides	USDA	oil seeds	NA	29837591.75	NA
USA	1999	fungicides	USDA	maize	NA	31317128.38	NA
USA	1999	fungicides	USDA	cotton	0.362915173	6019115.976	0.060302014
USA	1999	fungicides	USDA	potatoes	3.663188393	556890.1398	6.578837082
USA	1999	herbicides	NASS	oil seeds	33.36259878	31275348.14	1.066737887
USA	1999	herbicides	NASS	maize	69.87992993	31317030.8	2.231371498
USA	1999	herbicides	NASS	cotton	11.34252155	6019097.221	1.884422387
USA	1999	herbicides	NASS	peanuts	0.879061296	620990.667	1.415578917
USA	1999	herbicides	NASS	potatoes	0.928502824	556888.4046	1.667305005
USA	1999	herbicides	USDA	cereals	8.072950819	25359322.52	0.318386075
USA	1999	herbicides	USDA	oil seeds	35.66355494	29837591.75	1.195419318
USA	1999	herbicides	USDA	maize	80.67049582	31317128.38	2.576274882
USA	1999	herbicides	USDA	cotton	13.82614861	6019115.976	2.297353968
USA	1999	herbicides	USDA	potatoes	1.269709823	556890.1398	2.280312442
USA	1999	insecticides	NASS	oil seeds	0.23586784	31275348.14	0.007541654
USA	1999	insecticides	NASS	maize	4.58808308	31317030.8	0.146504409
USA	1999	insecticides	NASS	cotton	17.84022695	6019097.221	2.963937331
USA	1999	insecticides	NASS	peanuts	0.433633952	620990.667	0.698293831
USA	1999	insecticides	NASS	potatoes	1.177524832	556888.4046	2.114471808
USA	1999	insecticides	USDA	cereals	0.177928411	25359322.52	0.007017252
USA	1999	insecticides	USDA	oil seeds	0.131088195	29837591.75	0.004393992
USA	1999	insecticides	USDA	maize	5.517688097	31317128.38	0.176211651
USA	1999	insecticides	USDA	cotton	18.20243501	6019115.976	3.024518069
USA	1999	insecticides	USDA	potatoes	1.467324597	556890.1398	2.635215128
USA	2000	all pesticides	USDA	cereals	8.501386956	25312783.49	0.335899444
USA	2000	all pesticides	USDA	oil seeds	36.66751361	30054504.12	1.220200787
USA	2000	all pesticides	USDA	maize	81.42853939	32193276.3	2.529710792
USA	2000	all pesticides	USDA	cotton	39.5362767	6279613.166	6.296834543
USA	2000	all pesticides	USDA	potatoes	25.42782127	559722.9507	45.43551352
USA	2000	fungicides	NASS	brassicas	0.016011798	81932.72756	0.195426151
USA	2000	fungicides	NASS	cereals	0.104779752	25312704.61	0.004139414
USA	2000	fungicides	NASS	cucurbits	0.217315927	39578.2908	5.490786055
USA	2000	fungicides	NASS	other vegetables	1.03586805	968846.612	1.069176521
USA	2000	fungicides	NASS	sugar beet	3.692692472	633009.8412	5.833546703
USA	2000	fungicides	NASS	cotton	0.290752472	6279593.599	0.046301161
USA	2000	fungicides	NASS	rice	0.252197152	1238339.16	0.203657576
USA	2000	fungicides	NASS	strawberries	0.481215753	19667.7396	24.46726277
USA	2000	fungicides	USDA	cereals	0.164121966	25312783.49	0.006484645
USA	2000	fungicides	USDA	oil seeds	NA	30054504.12	NA
USA	2000	fungicides	USDA	maize	NA	32193276.3	NA
USA	2000	fungicides	USDA	cotton	0.272651652	6279613.166	0.043424482
USA	2000	fungicides	USDA	potatoes	3.003944954	559722.9507	5.367576723
USA	2000	herbicides	NASS	brassicas	0.121834811	81932.72756	1.487010317
USA	2000	herbicides	NASS	cereals	6.693657144	25312704.61	0.264438638
USA	2000	herbicides	NASS	cucurbits	0.031343207	39578.2908	0.791929277
USA	2000	herbicides	NASS	oil seeds	34.09378909	30054410.48	1.134402191
USA	2000	herbicides	NASS	other vegetables	0.671633674	968846.612	0.693230142
USA	2000	herbicides	NASS	sugar beet	0.639292565	636073.3142	1.005061131
USA	2000	herbicides	NASS	maize	69.61004269	32193175.99	2.162260807
USA	2000	herbicides	NASS	cotton	12.04468197	6279593.599	1.918067113
USA	2000	herbicides	NASS	rice	5.226740616	1238339.16	4.22076664
USA	2000	herbicides	NASS	strawberries	0.018325117	19667.7396	0.931734768
USA	2000	herbicides	USDA	cereals	7.821501888	25312783.49	0.309036414
USA	2000	herbicides	USDA	oil seeds	36.65299866	30054504.12	1.219717766
USA	2000	herbicides	USDA	maize	75.98978544	32193276.3	2.360747003
USA	2000	herbicides	USDA	cotton	14.79468625	6279613.166	2.356309173
USA	2000	herbicides	USDA	potatoes	1.222425994	559722.9507	2.184282805
USA	2000	insecticides	NASS	brassicas	0.161796266	81932.72756	1.974745272
USA	2000	insecticides	NASS	cereals	0.270794424	25312704.61	0.010697965
USA	2000	insecticides	NASS	cucurbits	0.069671731	39578.2908	1.760352198
USA	2000	insecticides	NASS	oil seeds	0.137438376	30054410.48	0.004572985
USA	2000	insecticides	NASS	other vegetables	0.422838462	968846.612	0.436434888
USA	2000	insecticides	NASS	sugar beet	0.789703672	633009.8412	1.247537748
USA	2000	insecticides	NASS	maize	4.450191112	32193175.99	0.138233988
USA	2000	insecticides	NASS	cotton	18.53376912	6279593.599	2.951428118
USA	2000	insecticides	NASS	rice	0.162839528	1238339.16	0.131498327
USA	2000	insecticides	NASS	strawberries	0.109043517	19667.7396	5.544283126
USA	2000	insecticides	USDA	cereals	0.515760379	25312783.49	0.020378278
USA	2000	insecticides	USDA	oil seeds	0.014514956	30054504.12	0.00048302
USA	2000	insecticides	USDA	maize	5.438776633	32193276.3	0.168964494
USA	2000	insecticides	USDA	cotton	18.70927005	6279613.166	2.979774217
USA	2000	insecticides	USDA	potatoes	0.971394822	559722.9507	1.735729621
USA	2001	all pesticides	USDA	cereals	7.722469066	24051373.3	0.321126173
USA	2001	all pesticides	USDA	oil seeds	35.73477348	29977208.86	1.192227803
USA	2001	all pesticides	USDA	maize	81.07414767	30635635.03	2.646762119
USA	2001	all pesticides	USDA	cotton	32.94128858	6381311.075	5.162856728
USA	2001	all pesticides	USDA	potatoes	22.40808904	504604.5457	44.41330257
USA	2001	fungicides	NASS	cotton	0.096161504	6381291.191	0.015069286
USA	2001	fungicides	NASS	potatoes	2.356864032	504602.9734	4.670729576
USA	2001	fungicides	USDA	cereals	0.128301777	24051373.3	0.005335218
USA	2001	fungicides	USDA	oil seeds	NA	29977208.86	NA
USA	2001	fungicides	USDA	maize	NA	30635635.03	NA
USA	2001	fungicides	USDA	cotton	0.260050856	6381311.075	0.040757523
USA	2001	fungicides	USDA	potatoes	3.001559512	504604.5457	5.949153923
USA	2001	herbicides	NASS	oil seeds	22.89006669	29977115.45	0.763584699
USA	2001	herbicides	NASS	maize	71.32235249	30635539.57	2.328091931
USA	2001	herbicides	NASS	cotton	9.569884016	6381291.191	1.499678314
USA	2001	herbicides	NASS	potatoes	0.616431528	504602.9734	1.221616916
USA	2001	herbicides	USDA	cereals	7.302292846	24051373.3	0.303653836
USA	2001	herbicides	USDA	oil seeds	35.73477348	29977208.86	1.192227803
USA	2001	herbicides	USDA	maize	76.75898738	30635635.03	2.505888571
USA	2001	herbicides	USDA	cotton	15.00997027	6381311.075	2.352498318
USA	2001	herbicides	USDA	potatoes	1.019912877	504604.5457	2.021488718
USA	2001	insecticides	NASS	oil seeds	0.109769264	29977115.45	0.003661769
USA	2001	insecticides	NASS	maize	4.084142368	30635539.57	0.133313871
USA	2001	insecticides	NASS	cotton	10.80002552	6381291.191	1.692451449
USA	2001	insecticides	NASS	potatoes	0.844588304	504602.9734	1.673767989
USA	2001	insecticides	USDA	cereals	0.291873536	24051373.3	0.012137081
USA	2001	insecticides	USDA	oil seeds	0	29977208.86	NA
USA	2001	insecticides	USDA	maize	4.315184334	30635635.03	0.140874332
USA	2001	insecticides	USDA	cotton	11.30533169	6381311.075	1.771873849
USA	2001	insecticides	USDA	potatoes	0.960714083	504604.5457	1.904155467
USA	2002	all pesticides	USDA	cereals	6.703714211	24409926.21	0.274668231
USA	2002	all pesticides	USDA	oil seeds	39.36558082	29931883.88	1.315352085
USA	2002	all pesticides	USDA	maize	72.74188263	31927396.77	2.278664745
USA	2002	all pesticides	USDA	cotton	25.10529895	5648584.32	4.445137371
USA	2002	all pesticides	USDA	potatoes	23.78788527	525931.5644	45.23618845
USA	2002	fungicides	NASS	cereals	0.04989512	24409850.15	0.002044057
USA	2002	fungicides	NASS	cucurbits	0.132403505	40670.943	3.255481556
USA	2002	fungicides	NASS	oil seeds	0.048987936	29931790.62	0.001636652
USA	2002	fungicides	NASS	other vegetables	0.775687679	914124.9711	0.848557586
USA	2002	fungicides	NASS	strawberries	0.364279735	19789.1454	18.40805794
USA	2002	fungicides	USDA	cereals	0.146009116	24409926.21	0.005982365
USA	2002	fungicides	USDA	oil seeds	0.007257478	29931883.88	0.0002425
USA	2002	fungicides	USDA	maize	NA	31927396.77	NA
USA	2002	fungicides	USDA	cotton	0.183396013	5648584.32	0.032472048
USA	2002	fungicides	USDA	potatoes	2.513679641	525931.5644	4.780134284
USA	2002	herbicides	NASS	cereals	4.188468528	24409850.15	0.171589277
USA	2002	herbicides	NASS	cucurbits	0.015149973	40670.943	0.372501144
USA	2002	herbicides	NASS	oil seeds	39.34547726	29931790.62	1.314504627
USA	2002	herbicides	NASS	other vegetables	0.48135183	1048399.786	0.459130035
USA	2002	herbicides	NASS	maize	43.44368098	31927297.28	1.360706501
USA	2002	herbicides	NASS	strawberries	0.00907184	19789.1454	0.458425052
USA	2002	herbicides	USDA	cereals	6.197940575	24409926.21	0.253945398
USA	2002	herbicides	USDA	oil seeds	39.11519783	29931883.88	1.306985848
USA	2002	herbicides	USDA	maize	68.83577193	31927396.77	2.156304471
USA	2002	herbicides	USDA	cotton	15.58060307	5648584.32	2.758697322
USA	2002	herbicides	USDA	potatoes	1.089017674	525931.5644	2.070928465
USA	2002	insecticides	NASS	cereals	0.30163868	24409850.15	0.012357252
USA	2002	insecticides	NASS	cucurbits	0.080376502	40670.943	1.976263555
USA	2002	insecticides	NASS	oil seeds	0.488518584	29931790.62	0.016321061
USA	2002	insecticides	NASS	other vegetables	0.273017025	1048399.786	0.260413087
USA	2002	insecticides	NASS	maize	1.783070152	31927297.28	0.055847826
USA	2002	insecticides	NASS	strawberries	0.080331143	19789.1454	4.059353831
USA	2002	insecticides	USDA	cereals	0.359765427	24409926.21	0.014740505
USA	2002	insecticides	USDA	oil seeds	0.24312551	29931883.88	0.008123738
USA	2002	insecticides	USDA	maize	3.906087561	31927396.77	0.12235955
USA	2002	insecticides	USDA	cotton	2.863381214	5648584.32	0.506989495
USA	2002	insecticides	USDA	potatoes	0.748920465	525931.5644	1.424183231
USA	2003	all pesticides	USDA	cereals	8.258138976	25147671.09	0.328430757
USA	2003	all pesticides	USDA	oil seeds	39.91712646	29705663.71	1.343938562
USA	2003	all pesticides	USDA	maize	78.00409843	31809632.78	2.452551704
USA	2003	all pesticides	USDA	cotton	26.10025382	5455022.403	4.78528268
USA	2003	all pesticides	USDA	potatoes	22.91816726	515409.6956	44.47200464
USA	2003	fungicides	NASS	cereals	0.014061352	2164260.728	0.006497069
USA	2003	fungicides	NASS	maize	0.105233344	31809533.66	0.003308233
USA	2003	fungicides	NASS	cotton	0.157850016	5455005.406	0.02893673
USA	2003	fungicides	NASS	potatoes	2.965584496	515408.0896	5.7538571
USA	2003	fungicides	USDA	cereals	0.19986686	25147671.09	0.007948816
USA	2003	fungicides	USDA	oil seeds	NA	29705663.71	NA
USA	2003	fungicides	USDA	maize	NA	31809632.78	NA
USA	2003	fungicides	USDA	cotton	0.159006805	5455022.403	0.029152686
USA	2003	fungicides	USDA	potatoes	3.171864396	515409.6956	6.154906128
USA	2003	herbicides	NASS	cereals	8.454501288	5976402.848	1.414647155
USA	2003	herbicides	NASS	maize	67.64689651	31809533.66	2.126623334
USA	2003	herbicides	NASS	cotton	11.58564686	5455005.406	2.123856166
USA	2003	herbicides	NASS	potatoes	0.715314584	515408.0896	1.387860607
USA	2003	herbicides	USDA	cereals	7.868593848	25147671.09	0.312938332
USA	2003	herbicides	USDA	oil seeds	39.91712646	29705663.71	1.343938562
USA	2003	herbicides	USDA	maize	74.03108286	31809632.78	2.327634856
USA	2003	herbicides	USDA	cotton	13.58450181	5455022.403	2.490614907
USA	2003	herbicides	USDA	potatoes	0.970232265	515409.6956	1.882706121
USA	2003	insecticides	NASS	cereals	0.138799152	5976402.848	0.023224531
USA	2003	insecticides	NASS	maize	3.38606428	31809533.66	0.106448096
USA	2003	insecticides	NASS	cotton	6.183366144	5455005.406	1.133521543
USA	2003	insecticides	NASS	potatoes	0.712593032	515408.0896	1.382580224
USA	2003	insecticides	USDA	cereals	0.189680082	25147671.09	0.007543682
USA	2003	insecticides	USDA	oil seeds	0	29705663.71	NA
USA	2003	insecticides	USDA	maize	3.922736215	31809632.78	0.123335999
USA	2003	insecticides	USDA	cotton	6.312558831	5455022.403	1.157359566
USA	2003	insecticides	USDA	potatoes	0.883107603	515409.6956	1.713643372
USA	2004	all pesticides	USDA	cereals	9.171175057	24137166.99	0.380012685
USA	2004	all pesticides	USDA	oil seeds	40.38456247	30435719.52	1.327062003
USA	2004	all pesticides	USDA	maize	79.59598085	32750935.34	2.430674679
USA	2004	all pesticides	USDA	cotton	26.87461764	5527461.423	4.862683232
USA	2004	all pesticides	USDA	potatoes	24.15822984	482549.09	50.07062511
USA	2004	fungicides	NASS	cereals	0.182343984	24137091.78	0.007554513
USA	2004	fungicides	NASS	cucurbits	0.199761917	41277.972	4.839431472
USA	2004	fungicides	NASS	oil seeds	0.023586784	30435624.69	0.000774973
USA	2004	fungicides	NASS	other vegetables	0.89185259	906618.0458	0.983713698
USA	2004	fungicides	NASS	peanuts	1.961331808	578700.98	3.389197316
USA	2004	fungicides	NASS	strawberries	0.316743294	21326.9522	14.85178429
USA	2004	fungicides	USDA	cereals	0.295420175	24137166.99	0.012240897
USA	2004	fungicides	USDA	oil seeds	0.010432625	30435719.52	0.000342823
USA	2004	fungicides	USDA	maize	NA	32750935.34	NA
USA	2004	fungicides	USDA	cotton	0.11348745	5527461.423	0.020534377
USA	2004	fungicides	USDA	potatoes	2.910784792	482549.09	6.03292605
USA	2004	herbicides	NASS	cereals	8.449965368	24137091.78	0.350082166
USA	2004	herbicides	NASS	cucurbits	0.027260879	41277.972	0.660421961
USA	2004	herbicides	NASS	oil seeds	32.12701418	30435624.69	1.055572688
USA	2004	herbicides	NASS	other vegetables	0.478448842	906618.0458	0.527729228
USA	2004	herbicides	NASS	peanuts	0.876339744	578700.98	1.514322205
USA	2004	herbicides	NASS	strawberries	0.008119297	21326.9522	0.380705913
USA	2004	herbicides	USDA	cereals	8.459969437	24137166.99	0.350543489
USA	2004	herbicides	USDA	oil seeds	40.10097199	30435719.52	1.317743042
USA	2004	herbicides	USDA	maize	75.6770335	32750935.34	2.310999213
USA	2004	herbicides	USDA	cotton	15.47404969	5527461.423	2.799868745
USA	2004	herbicides	USDA	potatoes	1.151303164	482549.09	2.386204184
USA	2004	insecticides	NASS	cereals	0.361512824	24137091.78	0.014977481
USA	2004	insecticides	NASS	cucurbits	0.075749864	41277.972	1.835115931
USA	2004	insecticides	NASS	oil seeds	0.225435224	30435624.69	0.007406952
USA	2004	insecticides	NASS	other vegetables	0.285536164	906618.0458	0.314946482
USA	2004	insecticides	NASS	peanuts	0.513012552	578700.98	0.886489862
USA	2004	insecticides	NASS	strawberries	0.049759042	21326.9522	2.333152995
USA	2004	insecticides	USDA	cereals	0.302694889	24137166.99	0.012542329
USA	2004	insecticides	USDA	oil seeds	0.271319451	30435719.52	0.008915727
USA	2004	insecticides	USDA	maize	3.811149771	32750935.34	0.116383581
USA	2004	insecticides	USDA	cotton	4.125818591	5527461.423	0.746524068
USA	2004	insecticides	USDA	potatoes	0.747485753	482549.09	1.549247571
USA	2005	all pesticides	USDA	cereals	8.190549177	23153776.95	0.353794097
USA	2005	all pesticides	USDA	oil seeds	41.25887084	29150432.78	1.415571261
USA	2005	all pesticides	USDA	maize	78.48545065	33094919.52	2.371850069
USA	2005	all pesticides	USDA	cotton	28.60526304	5764931.908	4.962621689
USA	2005	all pesticides	USDA	potatoes	18.09306936	448555.3601	40.34183074
USA	2005	fungicides	NASS	oil seeds	0.087089664	29150341.95	0.002987604
USA	2005	fungicides	NASS	maize	0.042184056	33094816.39	0.001274642
USA	2005	fungicides	NASS	cotton	0.055791816	5764913.944	0.009677823
USA	2005	fungicides	NASS	potatoes	2.510178128	448553.9624	5.596156401
USA	2005	fungicides	USDA	cereals	0.352733385	23153776.95	0.015236462
USA	2005	fungicides	USDA	oil seeds	0.226451001	29150432.78	0.007769421
USA	2005	fungicides	USDA	maize	NA	33094919.52	NA
USA	2005	fungicides	USDA	cotton	0.095490719	5764931.908	0.016566333
USA	2005	fungicides	USDA	potatoes	2.611716828	448555.3601	5.823303726
USA	2005	herbicides	NASS	cereals	0.253557928	1718296.756	0.147563526
USA	2005	herbicides	NASS	oil seeds	35.0114057	29150341.95	1.201063293
USA	2005	herbicides	NASS	maize	71.4747594	33094816.39	2.159696508
USA	2005	herbicides	NASS	cotton	11.67228294	5764913.944	2.024710698
USA	2005	herbicides	NASS	potatoes	0.632307248	448553.9624	1.409657033
USA	2005	herbicides	USDA	cereals	7.687923471	23153776.95	0.332082976
USA	2005	herbicides	USDA	oil seeds	40.36241809	29150432.78	1.384814414
USA	2005	herbicides	USDA	maize	75.70080174	33094919.52	2.287697278
USA	2005	herbicides	USDA	cotton	14.47471312	5764931.908	2.511164648
USA	2005	herbicides	USDA	potatoes	0.89218943	448555.3601	1.989300669
USA	2005	insecticides	NASS	cereals	0.01587572	1718296.756	0.009239219
USA	2005	insecticides	NASS	oil seeds	1.08408488	29150341.95	0.03718944
USA	2005	insecticides	NASS	maize	2.199467608	33094816.39	0.06645958
USA	2005	insecticides	NASS	cotton	6.645576392	5764913.944	1.152762462
USA	2005	insecticides	NASS	potatoes	0.444066568	448553.9624	0.989995865
USA	2005	insecticides	USDA	cereals	0.140741094	23153776.95	0.006079369
USA	2005	insecticides	USDA	oil seeds	0.67000129	29150432.78	0.02298741
USA	2005	insecticides	USDA	maize	2.784668877	33094919.52	0.084153394
USA	2005	insecticides	USDA	cotton	6.908570133	5764931.908	1.198542378
USA	2005	insecticides	USDA	potatoes	0.571664732	448555.3601	1.274631816
USA	2006	all pesticides	USDA	cereals	11.28352751	23202339.42	0.486376431
USA	2006	all pesticides	USDA	oil seeds	49.49509223	30562791.32	1.619677419
USA	2006	all pesticides	USDA	maize	74.64756025	31697939.09	2.355287879
USA	2006	all pesticides	USDA	cotton	27.74312909	6181193.224	4.488926852
USA	2006	all pesticides	USDA	potatoes	18.79909949	461100.6652	40.77563219
USA	2006	fungicides	NASS	brassicas	0.007847142	69488.63306	0.112926982
USA	2006	fungicides	NASS	cereals	0.121109064	23202267.12	0.005219708
USA	2006	fungicides	NASS	cucurbits	0.220128198	39861.571	5.522316158
USA	2006	fungicides	NASS	oil seeds	0.212281056	30562696.09	0.006945757
USA	2006	fungicides	NASS	other vegetables	0.946646504	1196737.439	0.79102272
USA	2006	fungicides	NASS	rice	0.420026192	1148498.868	0.36571755
USA	2006	fungicides	NASS	strawberries	0.526348157	22229.40198	23.67801695
USA	2006	fungicides	USDA	cereals	0.255766222	23202339.42	0.011024803
USA	2006	fungicides	USDA	oil seeds	0.216766804	30562791.32	0.007093477
USA	2006	fungicides	USDA	maize	NA	31697939.09	NA
USA	2006	fungicides	USDA	cotton	0.090054415	6181193.224	0.014571092
USA	2006	fungicides	USDA	potatoes	2.615634505	461100.6652	5.673364865
USA	2006	herbicides	NASS	brassicas	0.110177497	69488.63306	1.585547045
USA	2006	herbicides	NASS	cereals	9.731362768	23202267.12	0.419414306
USA	2006	herbicides	NASS	cucurbits	0.026580491	39861.571	0.666819961
USA	2006	herbicides	NASS	oil seeds	46.94178249	30562696.09	1.535917589
USA	2006	herbicides	NASS	other vegetables	0.576742228	1196737.439	0.481928792
USA	2006	herbicides	NASS	rice	3.393321752	1148498.868	2.954571264
USA	2006	herbicides	NASS	strawberries	0.005896696	22229.40198	0.265265616
USA	2006	herbicides	USDA	cereals	10.77900579	23202339.42	0.464629024
USA	2006	herbicides	USDA	oil seeds	48.10664599	30562791.32	1.574241903
USA	2006	herbicides	USDA	maize	72.84770573	31697939.09	2.298498675
USA	2006	herbicides	USDA	cotton	15.72548048	6181193.224	2.544432942
USA	2006	herbicides	USDA	potatoes	0.919184526	461100.6652	1.993730082
USA	2006	insecticides	NASS	brassicas	0.102874666	69488.63306	1.480453149
USA	2006	insecticides	NASS	cereals	0.16102516	23202267.12	0.006940061
USA	2006	insecticides	NASS	cucurbits	0.20584005	39861.571	5.163871981
USA	2006	insecticides	NASS	oil seeds	1.212905008	30562696.09	0.039685799
USA	2006	insecticides	NASS	other vegetables	0.376118486	1196737.439	0.314286554
USA	2006	insecticides	NASS	rice	0.073028312	1148498.868	0.063585881
USA	2006	insecticides	NASS	strawberries	0.056971155	22229.40198	2.562873947
USA	2006	insecticides	USDA	cereals	0.248753231	23202339.42	0.010722508
USA	2006	insecticides	USDA	oil seeds	1.171676719	30562791.32	0.038341949
USA	2006	insecticides	USDA	maize	1.799851803	31697939.09	0.056789118
USA	2006	insecticides	USDA	cotton	3.816274004	6181193.224	0.617485316
USA	2006	insecticides	USDA	potatoes	0.791334074	461100.6652	1.716419829
USA	2007	all pesticides	USDA	cereals	9.407555649	24467391.8	0.384546201
USA	2007	all pesticides	USDA	oil seeds	38.77118884	26199857.96	1.480026824
USA	2007	all pesticides	USDA	maize	94.5610364	37849185.46	2.498705608
USA	2007	all pesticides	USDA	cotton	21.06625848	4381629.912	4.80851662
USA	2007	all pesticides	USDA	potatoes	22.97690748	462112.3833	49.72827271
USA	2007	fungicides	NASS	cotton	0.0340194	4381616.259	0.007764121
USA	2007	fungicides	USDA	cereals	0.460629856	24467391.8	0.018828851
USA	2007	fungicides	USDA	oil seeds	0.303858354	26199857.96	0.011599296
USA	2007	fungicides	USDA	maize	0.548884416	37849185.46	0.014503866
USA	2007	fungicides	USDA	cotton	0.027732638	4381629.912	0.006330163
USA	2007	fungicides	USDA	potatoes	2.464920729	462112.3833	5.334758403
USA	2007	herbicides	NASS	cotton	11.89046069	4381616.259	2.713715667
USA	2007	herbicides	USDA	cereals	8.673960709	24467391.8	0.354559544
USA	2007	herbicides	USDA	oil seeds	37.30821737	26199857.96	1.424180277
USA	2007	herbicides	USDA	maize	91.96199748	37849185.46	2.430027922
USA	2007	herbicides	USDA	cotton	11.83396185	4381629.912	2.701182191
USA	2007	herbicides	USDA	potatoes	1.035863452	462112.3833	2.24189005
USA	2007	insecticides	NASS	cotton	3.602881256	4381616.259	0.822272203
USA	2007	insecticides	USDA	cereals	0.229257831	24467391.8	0.009371215
USA	2007	insecticides	USDA	oil seeds	1.159112664	26199857.96	0.044247233
USA	2007	insecticides	USDA	maize	2.050134093	37849185.46	0.054173281
USA	2007	insecticides	USDA	cotton	3.003346212	4381629.912	0.685534177
USA	2007	insecticides	USDA	potatoes	0.658674635	462112.3833	1.425550932
USA	2008	all pesticides	USDA	cereals	10.57297053	25573402.08	0.41349277
USA	2008	all pesticides	USDA	oil seeds	50.78501821	30642110.03	1.65758707
USA	2008	all pesticides	USDA	maize	92.40878597	34795820.07	2.656107168
USA	2008	all pesticides	USDA	cotton	17.03915202	3832793.049	4.446230905
USA	2008	all pesticides	USDA	potatoes	23.82712555	428806.6217	55.57373369
USA	2008	fungicides	USDA	cereals	0.763022652	25573402.08	0.029840654
USA	2008	fungicides	USDA	oil seeds	0.472332085	30642110.03	0.015416585
USA	2008	fungicides	USDA	maize	0.766360638	34795820.07	0.022027516
USA	2008	fungicides	USDA	cotton	0.033817579	3832793.049	0.008824428
USA	2008	fungicides	USDA	potatoes	2.408387697	428806.6217	5.617257367
USA	2008	herbicides	USDA	cereals	9.240420468	25573402.08	0.361378767
USA	2008	herbicides	USDA	oil seeds	48.18121657	30642110.03	1.572600827
USA	2008	herbicides	USDA	maize	89.82126829	34795820.07	2.581734107
USA	2008	herbicides	USDA	cotton	10.17212641	3832793.049	2.654335308
USA	2008	herbicides	USDA	potatoes	1.052959802	428806.6217	2.455894544
USA	2008	insecticides	USDA	cereals	0.569529219	25573402.08	0.02227342
USA	2008	insecticides	USDA	oil seeds	2.131462752	30642110.03	0.069569436
USA	2008	insecticides	USDA	maize	1.821159758	34795820.07	0.052345623
USA	2008	insecticides	USDA	cotton	2.412774843	3832793.049	0.629594364
USA	2008	insecticides	USDA	potatoes	0.625666718	428806.6217	1.459287881
USA	2009	herbicides	NASS	cereals	15.17582754	23883353.66	0.63541443
USA	2009	insecticides	NASS	cereals	0.3515338	23883353.66	0.014718779
USA	2010	fungicides	NASS	brassicas	0.018461194	53539.9578	0.344811523
USA	2010	fungicides	NASS	cucurbits	0.212780007	38080.9526	5.587570496
USA	2010	fungicides	NASS	other vegetables	0.730010965	1217951.079	0.599376262
USA	2010	fungicides	NASS	cotton	0.039462504	4441105.101	0.00888574
USA	2010	fungicides	NASS	potatoes	2.434428264	415491.1162	5.859158401
USA	2010	fungicides	NASS	strawberries	0.436355504	23500.11602	18.56822765
USA	2010	herbicides	NASS	brassicas	0.063003929	69237.72774	0.909965287
USA	2010	herbicides	NASS	cucurbits	0.029664917	38080.9526	0.778996185
USA	2010	herbicides	NASS	other vegetables	0.525486332	1217951.079	0.431451099
USA	2010	herbicides	NASS	cotton	11.02908948	4441105.101	2.483411049
USA	2010	herbicides	NASS	potatoes	0.758405824	415491.1162	1.825323802
USA	2010	herbicides	NASS	strawberries	0.004898794	23500.11602	0.208458273
USA	2010	insecticides	NASS	brassicas	0.07198505	69237.72774	1.039679561
USA	2010	insecticides	NASS	cucurbits	0.047808597	38080.9526	1.255446451
USA	2010	insecticides	NASS	other vegetables	0.371265052	1208562.364	0.307195609
USA	2010	insecticides	NASS	cotton	2.740149272	4441105.101	0.616997168
USA	2010	insecticides	NASS	potatoes	0.340194	415491.1162	0.818775629
USA	2010	insecticides	NASS	strawberries	0.084776345	23500.11602	3.607486224
USA	2011	fungicides	NASS	cereals	0.028122704	1037614.904	0.027103219
USA	2011	herbicides	NASS	cereals	6.658276968	3243558.29	2.052769327
USA	2011	insecticides	NASS	cereals	0.010886208	3243558.29	0.003356255
USA	2012	fungicides	NASS	cereals	0.698985272	22376707.68	0.031237181
USA	2012	fungicides	NASS	oil seeds	0.490332952	31240949.83	0.0156952
USA	2012	herbicides	NASS	cereals	11.96122104	22376707.68	0.534538915
USA	2012	herbicides	NASS	oil seeds	60.31821057	31240949.83	1.930741892
USA	2012	insecticides	NASS	cereals	0.168736224	22376707.68	0.007540708
USA	2012	insecticides	NASS	oil seeds	1.84158352	31240949.83	0.058947744
USA	2013	fungicides	NASS	peanuts	1.561263664	431799.962	3.615710517
USA	2013	fungicides	NASS	rice	0.353348168	1007668.14	0.350659264
USA	2013	herbicides	NASS	peanuts	0.790610856	431799.962	1.830965553
USA	2013	herbicides	NASS	rice	3.3792604	1007668.14	3.353544948
USA	2013	insecticides	NASS	peanuts	0.148324584	431799.962	0.343503004
USA	2013	insecticides	NASS	rice	0.015422128	1007668.14	0.015304769
USA	2014	fungicides	NASS	brassicas	0.024085735	66287.5668	0.36335223
USA	2014	fungicides	NASS	cucurbits	0.195225997	37170.4091	5.252188543
USA	2014	fungicides	NASS	other vegetables	0.379066834	479310.0984	0.79085927
USA	2014	fungicides	NASS	maize	0.527073904	36663337.54	0.014376048
USA	2014	fungicides	NASS	potatoes	2.729716656	430019.3436	6.347892709
USA	2014	fungicides	NASS	strawberries	0.918795955	24811.29866	37.03135284
USA	2014	herbicides	NASS	brassicas	0.113715514	66287.5668	1.715487834
USA	2014	herbicides	NASS	cucurbits	0.028848451	37170.4091	0.776113363
USA	2014	herbicides	NASS	other vegetables	0.313341354	479310.0984	0.653734095
USA	2014	herbicides	NASS	maize	79.96418727	36663337.54	2.181039497
USA	2014	herbicides	NASS	potatoes	0.763395336	430019.3436	1.775258131
USA	2014	herbicides	NASS	strawberries	0.003674095	24811.29866	0.148081535
USA	2014	insecticides	NASS	brassicas	0.068991343	66287.5668	1.04078859
USA	2014	insecticides	NASS	cucurbits	0.01986733	37170.4091	0.534493165
USA	2014	insecticides	NASS	other vegetables	0.228973242	479310.0984	0.477714203
USA	2014	insecticides	NASS	maize	0.763848928	36663337.54	0.020834135
USA	2014	insecticides	NASS	potatoes	0.404604064	430019.3436	0.940897357
USA	2014	insecticides	NASS	strawberries	0.159165433	24811.29866	6.415038365
USA	2015	fungicides	NASS	cereals	0.884050808	23506995.68	0.037607988
USA	2015	fungicides	NASS	oil seeds	0.640925496	33447297.9	0.01916225
USA	2015	fungicides	NASS	cotton	0.011793392	3472408.223	0.003396315
USA	2015	herbicides	NASS	cereals	13.06390319	23506995.68	0.555745335
USA	2015	herbicides	NASS	oil seeds	68.15038363	33447297.9	2.03754527
USA	2015	herbicides	NASS	cotton	11.94489173	3472408.223	3.439944546
USA	2015	insecticides	NASS	cereals	0.298463536	23506995.68	0.012696796
USA	2015	insecticides	NASS	oil seeds	1.350796976	33447297.9	0.040385833
USA	2015	insecticides	NASS	cotton	1.108125256	3472408.223	0.319122979
USA	2016	fungicides	NASS	brassicas	0.018824068	68634.7456	0.27426441
USA	2016	fungicides	NASS	cucurbits	0.55850783	118411.1236	4.71668381
USA	2016	fungicides	NASS	other vegetables	1.182332907	871531.7696	1.356614811
USA	2016	fungicides	NASS	maize	0.602823768	38042102.74	0.015846226
USA	2016	fungicides	NASS	potatoes	3.15926828	418445.324	7.550014539
USA	2016	fungicides	NASS	strawberries	0.62087673	21691.1696	28.62347863
USA	2016	herbicides	NASS	brassicas	0.068401674	68634.7456	0.996604169
USA	2016	herbicides	NASS	cucurbits	0.105641577	118411.1236	0.89215923
USA	2016	herbicides	NASS	other vegetables	0.58513368	881487.0452	0.663802926
USA	2016	herbicides	NASS	maize	102.5308429	38042102.74	2.69519389
USA	2016	herbicides	NASS	potatoes	0.850031408	418445.324	2.031403768
USA	2016	herbicides	NASS	strawberries	0.011430518	21691.1696	0.526966439
USA	2016	insecticides	NASS	brassicas	0.039643941	68634.7456	0.577607456
USA	2016	insecticides	NASS	cucurbits	0.19223229	118411.1236	1.623431007
USA	2016	insecticides	NASS	other vegetables	0.347632909	881487.0452	0.394370979
[truncated: 1,575 more rows]
