# Supplementary material for: Investigating the (Mis)Match between Natural Pest Control Knowledge and the Intensity of Pesticide Use
Source: Insects. 2018 Jan 5;9(1):2. doi: 10.3390/insects9010002 (PMC5872267; doi:10.3390/insects9010002)
Supplement: Supplementary file 1 [file insects-09-00002-s001.zip › insects-229880 supplementay.zip/manuscript_supplementary_Mall et al/TableS3_Production metrics.xlsx]

## Sheet: Table S3_1_methods
Mall, D., Larsen, A.E., Martin, E.A. Investigating the (mis)match between natural pest control knowledge and the intensity of pesticide use.
Table S3_1: Methods of FAO database search.
Online FAO database at: (last accessed 25 Oct 2017)
http://www.fao.org/faostat/en/#data
Search filters:
Region	World + (Total)
	European Union + (Total)
	United States of America
Elements (category 'Crops')	Area harvested
	Yield
	Production quantity
Elements (category 'Value of agricultural production')	Net Production Value (constant 2004-2006 1000 I$)
Years	2014
Items	all items*
*FAO items (crops) were classified and aggregated after download into categories for which pesticide data was available (see crop_crossover, Table S3_2).

## Sheet: Table S3_2_crop_crossover
Mall, D., Larsen, A.E., Martin, E.A. Investigating the (mis)match between natural pest control knowledge and the intensity of pesticide use.
Table S3_2: Crossover between study crop categories and FAO crop items. Crops grown only in the tropics or for seed reproduction were excluded in order to match definitions of categories for which pesticide data was available.
Crop_category	FAO_Item
brassicas	Cabbages and other brassicas
brassicas	Cauliflowers and broccoli
cereals	Barley
cereals	Buckwheat
cereals	Cereals, nes
cereals	Grain, mixed
cereals	Millet
cereals	Oats
cereals	Rye
cereals	Sorghum
cereals	Triticale
cereals	Wheat
citrus	Fruit, citrus nes
citrus	Grapefruit (inc. pomelos)
citrus	Lemons and limes
citrus	Oranges
citrus	Tangerines, mandarins, clementines, satsumas
cotton	Cotton lint
cucurbits	Cucumbers and gherkins
cucurbits	Melons, other (inc.cantaloupes)
cucurbits	Pumpkins, squash and gourds
cucurbits	Watermelons
fruit trees	Apples
fruit trees	Apricots
fruit trees	Cherries
fruit trees	Cherries, sour
fruit trees	Figs
fruit trees	Fruit, stone nes
fruit trees	Kiwi fruit
fruit trees	Olives
fruit trees	Peaches and nectarines
fruit trees	Pears
fruit trees	Persimmons
fruit trees	Plums and sloes
fruit trees	Quinces
fruit trees	Fruit, pome nes
grapes	Grapes
maize	Maize
maize	Maize, green
oil seeds	Oilseeds nes
oil seeds	Rapeseed
oil seeds	Safflower seed
oil seeds	Sesame seed
oil seeds	Soybeans
oil seeds	Sunflower seed
oil seeds	Jojoba seed
other vegetables	Artichokes
other vegetables	Asparagus
other vegetables	Carrots and turnips
other vegetables	Chillies and peppers, dry
other vegetables	Chillies and peppers, green
other vegetables	Eggplants (aubergines)
other vegetables	Garlic
other vegetables	Leeks, other alliaceous vegetables
other vegetables	Lettuce and chicory
other vegetables	Onions, dry
other vegetables	Onions, shallots, green
other vegetables	Spinach
other vegetables	Vegetables, fresh nes
other vegetables	Pepper (piper spp.)
potatoes	Potatoes
sugar beet	Sugar beet
tomatoes	Tomatoes

## Sheet: Table S3_3_productionmetrics
Mall, D., Larsen, A.E., Martin, E.A. Investigating the (mis)match between natural pest control knowledge and the intensity of pesticide use.
Table S3_3: Production metrics for crop categories considered in analyses. Data were obtained from the Food and Agriculture Organization (FAO) Statistics Division http://www.fao.org/faostat. For world cotton, metrics were obtained from the USDA foreign agricultural service cotton database http://usda.mannlib.cornell.edu/usda/fas/cotton-market//2010s/2015/cotton-market-12-09-2015.pdf. See Appendix…
Region	Year	Crop_category	Harvested_area_ha	Production_tonnes	Yield_hg_per_ha	Net_production_1000_ID
world	2014	brassicas	3852738	95953804	232720	1.57461e+07
world	2014	cereals	372721442	1038239369	23904.6	1.07114e+08
world	2014	citrus	9080781	139796997	163515	3.54467e+07
world	2014	cotton	32790000	26156675	7990	3.73832e+07
world	2014	cucurbits	8838918	240807832	260106	3.56846e+07
world	2014	fruit trees	23880911	178000534	81878.4	8.8748e+07
world	2014	grapes	7124512	74499859	104568	4.25854e+07
world	2014	maize	185907841	1047410520	71530	7.26904e+07
world	2014	oil seeds	192357944	432781965	14990.4	1.09372e+08
world	2014	other vegetables	38354728	593898419	159116	1.49617e+08
world	2014	potatoes	19098328	381682144	199851	5.09372e+07
world	2014	sugar beet	4471580	269714066	603174	1.10375e+07
world	2014	tomatoes	5023810	170750767	339883	6.24095e+07
EU and USA	2014	brassicas	385891	9852528	271448	1.77282e+06
EU and USA	2014	cereals	71511800	325308409	32768.9	2.94344e+07
EU and USA	2014	citrus	843483	19889873	254943	4.58263e+06
EU and USA	2014	cotton	NA	3975995	NA	5.68251e+06
EU and USA	2014	cucurbits	417017	12906035	305092	2.00817e+06
EU and USA	2014	fruit trees	6820798	41113906	140520	2.29657e+07
EU and USA	2014	grapes	3600032	31551645	123774	1.80355e+07
EU and USA	2014	maize	43513410	443272377	124260	3.73739e+07
EU and USA	2014	oil seeds	46391499	144777717	30474	3.733e+07
EU and USA	2014	other vegetables	1459065	39824484	276527	1.23298e+07
EU and USA	2014	potatoes	2136999	80743330	413032	1.21355e+07
EU and USA	2014	sugar beet	2101948	159205519	705228	6.45461e+06
EU and USA	2014	tomatoes	428119	31416266	763429	1.15734e+07
